# Supplementary material for: Enhanced whole genome sequence and annotation of Clostridium stercorarium DSM8532T using RNA-seq transcriptomics and high-throughput proteomics
Source: BMC Genomics. 2014 Jul 7;15(1):567. doi: 10.1186/1471-2164-15-567 (PMC4102724; doi:10.1186/1471-2164-15-567)
Supplement: Supplementary file 2 — Additional file 2: Table S1: Summary of gene regions in C. stercorarium DSM8532T and coverage by RNA-seq reads and MS/MS peptides. (TXT 172 KB) [file 12864_2013_6261_MOESM2_ESM.txt]

Supplementary Table S1: Summary of gene regions and coverage by RNA-seq reads and MS/MS peptides								
							Gene coverage (% of bases):	
Locus_tag	Product	Gene_5'	Gene_3'	Gene_length	Gene_strand	Gene_type	RNA-seq transcripts	MS/MS peptides
Clst_0001	DnaA	218	1540	1323	pos	CDS	100	34
Clst_0002	DNA polymerase-3 beta subunit	1824	2915	1092	pos	CDS	100	42
Clst_0003	RecF	2940	4022	1083	pos	CDS	100	0
Clst_0004	hypothetical protein	4089	4319	231	pos	CDS	100	40
Clst_0005	DNA gyrase subunit B	4347	6278	1932	pos	CDS	100	21
Clst_0006	hypothetical protein	6809	7000	192	pos	CDS	100	0
Clst_0007	transposase	7198	8268	1071	neg	CDS	100	0
Clst_0008	chromosome segregation ATPase	9243	10010	768	pos	CDS	100	8
Clst_0009	partition protein	10013	10861	849	pos	CDS	100	27
Clst_0010	hypothetical protein	11062	11532	471	pos	CDS	100	8
Clst_0011	seryl-tRNA synthetase	11560	12855	1296	pos	CDS	100	59
Clst_0012	tRNA_Leu_TAA	13044	13133	90	pos	tRNA	100	0
Clst_0013	tRNA_Met_CAT	13157	13233	77	pos	tRNA	100	0
Clst_0014	hypothetical protein	13985	15370	1386	pos	CDS	100	31
Clst_0015	pyruvate formate lyase activator	15367	16194	828	pos	CDS	100	4
Clst_0016	MutT	16227	16613	387	pos	CDS	100	10
Clst_0017	thiamine-phosphate synthase	16664	17059	396	pos	CDS	100	23
Clst_0018	sugar fermentation stimulation protein	17087	17791	705	pos	CDS	100	0
Clst_0019	MtlD	17909	19525	1617	pos	CDS	100	17
Clst_0020	arabinofuranosidase	19708	21657	1950	pos	CDS	100	23
Clst_0021	1-3-beta-galactosyl-N-acetylhexosamine phosphorylase	21951	23903	1953	pos	CDS	100	34
Clst_0022	transporter	24050	24991	942	pos	CDS	100	23
Clst_0023	hypothetical protein	25020	25184	165	neg	CDS	100	15
Clst_0024	tRNA_Arg_ACG	25383	25459	77	pos	tRNA	100	0
Clst_0025	RNA polymerase sigma factor	25894	26451	558	pos	CDS	100	5
Clst_0026	sporulation protein	26451	27818	1368	pos	CDS	100	7
Clst_0027	hypothetical protein	27861	28346	486	neg	CDS	100	11
Clst_0028	transcriptional regulator	28507	29157	651	pos	CDS	100	0
Clst_0029	membrane protein	29271	30827	1557	pos	CDS	100	0
Clst_0030	heat shock protein	31092	31538	447	pos	CDS	100	49
Clst_0031	ABC transporter permease subunit	31989	32819	831	pos	CDS	100	0
Clst_0032	ABC transporter permease subunit	32816	33637	822	pos	CDS	100	0
Clst_0033	ABC transporter ATPase subunit	33693	34661	969	pos	CDS	100	13
Clst_0034	nucleotidyltransferase	34812	36035	1224	pos	CDS	100	2
Clst_0035	hypothetical protein	36666	37604	939	pos	CDS	100	0
Clst_0036	translation initiation inhibitor	37810	38268	459	pos	CDS	100	29
Clst_0037	hypothetical protein	38287	41403	3117	pos	CDS	100	12
Clst_0038	NADH-flavin oxidoreductase	41446	42774	1329	neg	CDS	100	11
Clst_0039	dehydrogenase	42984	44207	1224	pos	CDS	100	0
Clst_0040	alcohol dehydrogenase	44255	45022	768	pos	CDS	100	13
Clst_0041	succinate dehydrogenase	45062	47017	1956	pos	CDS	100	5
Clst_0042	ABC transporter ATPase subunit	47336	48334	999	pos	CDS	100	36
Clst_0043	ABC transporter permease subunit	48327	48989	663	pos	CDS	100	0
Clst_0044	ABC transporter periplasmic subunit	49023	49832	810	pos	CDS	100	19
Clst_0045	protease	50113	51498	1386	pos	CDS	100	0
Clst_0046	protease	51501	52874	1374	pos	CDS	100	0
Clst_0047	transcriptional regulator	52888	53490	603	neg	CDS	100	4
Clst_0048	transcriptional regulator	53688	54275	588	pos	CDS	100	19
Clst_0049	beta-cystathionase	54392	55564	1173	pos	CDS	100	0
Clst_0050	ABC transporter periplasmic subunit	55668	57368	1701	pos	CDS	100	14
Clst_0051	ABC transporter permease subunit	57586	58506	921	pos	CDS	100	0
Clst_0052	ABC transporter permease subunit	58519	59451	933	pos	CDS	100	0
Clst_0053	ABC transporter ATPase subunit	59470	60510	1041	pos	CDS	100	0
Clst_0054	ABC transporter ATPase subunit	60511	61476	966	pos	CDS	100	0
Clst_0055	translation initiation inhibitor	61480	61941	462	pos	CDS	100	6
Clst_0056	imidazolonepropionase 	61962	63176	1215	pos	CDS	100	16
Clst_0057	histidine kinase	63407	65191	1785	pos	CDS	100	2
Clst_0058	transcriptional regulator	65209	66780	1572	pos	CDS	100	4
Clst_0059	ABC transporter periplasmic subunit-1	66931	67860	930	pos	CDS	100	0
Clst_0060	ABC transporter periplasmic subunit-2	67885	68784	900	pos	CDS	100	4
Clst_0061	ABC transporter permease subunit	68870	70651	1782	pos	CDS	100	11
Clst_0062	ribosomal protein L25P	70743	71360	618	neg	CDS	100	10
Clst_0063	hypothetical protein	71400	72467	1068	neg	CDS	100	0
Clst_0064	glycosyltransferase	72467	73642	1176	neg	CDS	100	19
Clst_0065	nucleotidyltransferase	73693	74736	1044	neg	CDS	100	6
Clst_0067	ribonucleoside-triphosphate reductase catalytic subunit	75454	77778	2325	pos	CDS	100	53
Clst_0068	ribonucleoside-triphosphate reductase-activating protein	77793	78302	510	pos	CDS	100	22
Clst_0069	deoxycytidine triphosphate deaminase	78718	79242	525	pos	CDS	100	34
Clst_0070	N-acetylglutamate synthase	79257	79694	438	pos	CDS	100	26
Clst_0071	hypothetical protein	80051	81166	1116	pos	CDS	100	0
Clst_0072	O-antigen ligase	81264	83009	1746	pos	CDS	100	0
Clst_0073	tRNA_Ser_CGA	83098	83186	89	neg	tRNA	100	0
Clst_0074	methylglyoxal synthase	83268	83705	438	neg	CDS	100	12
Clst_0075	hypothetical protein	83887	84027	141	pos	CDS	100	0
Clst_0076	CDP-diglyceride synthetase	84094	84909	816	pos	CDS	100	0
Clst_0077	cytosine deaminase	84921	85364	444	neg	CDS	100	19
Clst_0078	sporulation protein 2D	85631	86668	1038	pos	CDS	100	0
Clst_0079	membrane protein	86736	87710	975	pos	CDS	100	6
Clst_0080	sporulation transcriptional regulator	87812	88075	264	pos	CDS	100	11
Clst_0081	MreB	88571	89599	1029	pos	CDS	100	47
Clst_0082	FlgF	89748	90512	765	pos	CDS	100	4
Clst_0083	FlgG	90554	91354	801	pos	CDS	100	6
Clst_0084	rod-binding protein	91407	91775	369	pos	CDS	100	11
Clst_0085	hypothetical protein	91772	92890	1119	pos	CDS	100	3
Clst_0086	transglutaminase	92994	94724	1731	pos	CDS	100	24
Clst_0087	ABC transporter permease subunit	95135	95884	750	pos	CDS	100	0
Clst_0088	ABC transporter permease subunit	95884	96672	789	pos	CDS	100	0
Clst_0089	response regulator	96825	97520	696	pos	CDS	100	12
Clst_0090	histidine kinase	97540	98991	1452	pos	CDS	100	4
Clst_0091	glycoside hydrolase	99167	101452	2286	pos	CDS	100	4
Clst_0092	alpha-L-fucosidase	101499	102971	1473	pos	CDS	100	28
Clst_0093	transcriptional regulator	102982	103848	867	neg	CDS	100	0
Clst_0094	Adh	104060	105121	1062	pos	CDS	100	11
Clst_0095	aldo/keto reductase	105141	106157	1017	pos	CDS	100	0
Clst_0096	FucU	106176	106613	438	pos	CDS	100	0
Clst_0097	tRNA_Pro_TGG	107071	107146	76	pos	tRNA	100	0
Clst_0098	amylase	107277	109502	2226	neg	CDS	100	1
Clst_0099	DNA repair protein	109573	112440	2868	neg	CDS	100	8
Clst_0100	metal-dependent enzyme	112959	113894	936	pos	CDS	100	21
Clst_0101	protein-glutamine-N5 methyltransferase	113918	114775	858	pos	CDS	100	0
Clst_0102	hypothetical protein	114844	115146	303	pos	CDS	100	0
Clst_0103	BofA	115206	115469	264	pos	CDS	100	0
Clst_0104	spore coat protein	115672	116652	981	pos	CDS	100	9
Clst_0105	formate-tetrahydrofolate ligase	116701	118380	1680	neg	CDS	100	33
Clst_0106	hypothetical protein	118819	119067	249	pos	CDS	100	18
Clst_0107	hypothetical protein	119551	119820	270	pos	CDS	100	0
Clst_0108	DNA-binding domain-containing protein	119861	121084	1224	pos	CDS	100	2
Clst_0109	ABC transporter permease subunit	121288	122244	957	pos	CDS	100	0
Clst_0110	ABC transporter permease subunit	122298	123182	885	pos	CDS	100	0
Clst_0111	ABC transporter periplasmic subunit	123315	123842	528	pos	CDS	100	0
Clst_0112	ABC transporter periplasmic subunit	123805	124914	1110	pos	CDS	100	0
Clst_0113	hypothetical protein	124992	128597	3606	neg	CDS	100	15
Clst_0114	SLH domain-containing protein	128591	130075	1485	neg	CDS	97	23
Clst_0115	LysM domain-containing protein	130299	131834	1536	pos	CDS	100	18
Clst_0116	4-diphosphocytidyl-2-C-methyl-D-erythritol kinase	132220	133179	960	pos	CDS	100	0
Clst_0117	transcriptional regulator	133163	133834	672	pos	CDS	100	63
Clst_0118	ribosomal protein S6	133947	134246	300	pos	CDS	100	54
Clst_0119	DNA-binding protein	134284	134736	453	pos	CDS	100	32
Clst_0120	hypothetical protein	134991	136487	1497	pos	CDS	100	2
Clst_0121	4-hydroxybenzoate polyprenyltransferase	136565	137422	858	pos	CDS	100	4
Clst_0122	Fe-S oxidoreductase	137518	138513	996	pos	CDS	100	35
Clst_0123	nucleoside-diphosphate-sugar epimerase	138531	139409	879	pos	CDS	100	31
Clst_0124	glycosyltransferase	139433	140353	921	pos	CDS	100	10
Clst_0125	tRNA-dihydrouridine synthase	140382	141356	975	pos	CDS	100	9
Clst_0126	bacterial Ig-like domain-containing protein	141690	144905	3216	pos	CDS	100	65
Clst_0127	transcriptional regulator	145393	145734	342	pos	CDS	100	10
Clst_0128	hypothetical protein	145685	145897	213	pos	CDS	100	0
Clst_0129	exopolysaccharide biosynthesis protein	145923	147257	1335	pos	CDS	100	43
Clst_0130	O-antigen ligase	147357	150470	3114	pos	CDS	100	19
Clst_0132	pyridoxal phosphate-dependent enzyme	150568	151625	1058	pos	CDS	100	0
Clst_0134	sugar transferase	151656	152147	492	pos	CDS	100	0
Clst_0135	transposase	152188	152802	615	pos	CDS	100	0
Clst_0136	hypothetical protein	152954	154381	1428	pos	CDS	100	0
Clst_0137	LPS biosynthesis protein	154739	155440	702	pos	CDS	100	0
Clst_0138	glycosyltransferase	155443	156546	1104	pos	CDS	100	39
Clst_0139	hypothetical protein	156567	157670	1104	pos	CDS	100	2
Clst_0140	glycosyl-glycerophosphate transferase	157689	158222	534	pos	CDS	100	11
Clst_0141	glycosyl-glycerophosphate transferase	158254	158616	363	pos	CDS	100	0
Clst_0142	transposase	158710	159918	1209	pos	CDS	100	3
Clst_0143	mannosyltransferase	160238	160966	729	pos	CDS	100	30
Clst_0144	membrane protein	160986	162413	1428	pos	CDS	100	0
Clst_0145	polysaccharide pyruvyl transferase	162456	163580	1125	pos	CDS	100	19
Clst_0146	coenzyme-F420-reducing hydrogenase beta subunit	163624	164814	1191	pos	CDS	100	10
Clst_0147	LPS biosynthesis protein	164876	165778	903	pos	CDS	100	51
Clst_0148	4-diphosphocytidyl-2-C-methyl-D-erythritol synthase	165848	166573	726	pos	CDS	100	30
Clst_0149	nucleoside-diphosphate-sugar epimerase	166582	167643	1062	pos	CDS	100	20
Clst_0150	nucleoside-diphosphate sugar epimerase	167742	168860	1119	pos	CDS	100	0
Clst_0151	nucleoside-diphosphate sugar epimerase	168860	169582	723	pos	CDS	100	5
Clst_0152	SLH domain-containing protein	169726	172008	2283	pos	CDS	100	32
Clst_0153	beta-galactosidase	172089	174800	2712	neg	CDS	100	5
Clst_0154	hypothetical protein	174942	175148	207	pos	CDS	100	0
Clst_0155	copper amine oxidase	175263	176354	1092	neg	CDS	98	4
Clst_0156	histidine kinase	176418	176903	486	pos	CDS	95	0
Clst_0157	transcriptional regulator	176922	178493	1572	pos	CDS	100	0
Clst_0158	hypothetical protein	178510	178707	198	neg	CDS	100	0
Clst_0159	nucleotide sugar dehydrogenase	178880	180190	1311	pos	CDS	100	46
Clst_0160	lconductance channel protein	180254	180706	453	pos	CDS	100	0
Clst_0161	transcription antiterminator	180723	181241	519	pos	CDS	100	27
Clst_0162	ATPase	181264	182244	981	pos	CDS	100	31
Clst_0163	hypothetical protein	182250	183311	1062	pos	CDS	100	10
Clst_0164	hypothetical protein	183336	184619	1284	pos	CDS	100	5
Clst_0165	hypothetical protein	184687	185103	417	neg	CDS	100	0
Clst_0166	PelA	185243	188965	3723	neg	CDS	100	2
Clst_0167	hypothetical protein	189377	189691	315	pos	CDS	100	44
Clst_0168	copper amine oxidase	189688	190548	861	neg	CDS	100	0
Clst_0169	tRNA_Arg_CCT	190824	190900	77	pos	tRNA	100	0
Clst_0170	hypothetical protein	191390	192037	648	neg	CDS	100	0
Clst_0171	hypothetical protein	192255	192515	261	pos	CDS	100	0
Clst_0172	3-2-5-bisphosphate nucleotidase	192842	193624	783	pos	CDS	100	28
Clst_0173	sulfate adenylyltransferase small subunit	193649	194530	882	pos	CDS	100	27
Clst_0174	sulfate adenylyltransferase large subunit	194589	196403	1815	pos	CDS	100	19
Clst_0175	transcriptional regulator	196435	196842	408	pos	CDS	100	7
Clst_0176	nucleoside phosphorylase	196845	197030	186	neg	CDS	100	0
Clst_0177	hypothetical protein	197098	197229	132	neg	CDS	100	0
Clst_0178	permease	197438	198193	756	pos	CDS	100	0
Clst_0179	helicase	198387	201680	3294	pos	CDS	100	8
Clst_0180	bacterial peptide chain release factor-1	201780	202850	1071	pos	CDS	100	22
Clst_0181	membrane protein	203015	203866	852	neg	CDS	100	0
Clst_0182	metal-binding domain-containing protein	203996	204403	408	neg	CDS	100	46
Clst_0183	aminopeptidase	207395	208495	1101	pos	CDS	100	38
Clst_0184	transposase	209528	210598	1071	neg	CDS	100	0
Clst_0185	hypothetical protein	211149	211418	270	neg	CDS	100	0
Clst_0186	protease	211780	212817	1038	neg	CDS	100	0
Clst_0187	radical SAM protein	212931	214304	1374	neg	CDS	100	0
Clst_0188	major facilitator superfamily protein	214301	215503	1203	neg	CDS	100	5
Clst_0189	radical SAM protein	215505	216428	924	neg	CDS	100	0
Clst_0190	sulfurtransferase	216692	217015	324	neg	CDS	100	0
Clst_0191	hypothetical protein	217069	217284	216	neg	CDS	100	17
Clst_0192	hypothetical protein	217790	217897	108	neg	CDS	100	0
Clst_0193	tRNA_Ser_GGA	218605	218698	94	neg	tRNA	100	0
Clst_0194	ABC transporter periplasmic subunit	219539	221041	1503	pos	CDS	100	53
Clst_0195	ABC transporter periplasmic subunit-1	221135	222070	936	pos	CDS	100	10
Clst_0196	ABC transporter permease subunit	222087	222953	867	pos	CDS	100	13
Clst_0197	antirepressor membrane subunit	223034	224701	1668	neg	CDS	100	0
Clst_0198	transcriptional regulator	224703	225071	369	neg	CDS	100	7
Clst_0199	chemotaxis response regulator	225361	226425	1065	neg	CDS	100	0
Clst_0200	ABC transporter periplasmic subunit-1	226756	227709	954	pos	CDS	84	0
Clst_0201	ABC transporter periplasmic subunit-2	227722	228642	921	pos	CDS	94	0
Clst_0202	ABC transporter permease subunit	228729	230354	1626	pos	CDS	99	2
Clst_0203	hypothetical protein	230523	231557	1035	pos	CDS	100	0
Clst_0204	DNA-binding domain-containing protein	231595	232758	1164	pos	CDS	100	0
Clst_0205	phosphoesterase	232748	233428	681	neg	CDS	100	13
Clst_0206	xylan-binding protein	233655	235397	1743	pos	CDS	100	9
Clst_0207	response regulator	235431	237074	1644	neg	CDS	100	5
Clst_0208	signal transduction protein	237141	238952	1812	neg	CDS	100	4
Clst_0209	ABC transporter periplasmic subunit	239255	240616	1362	pos	CDS	100	4
Clst_0210	ABC transporter permease subunit	240727	241656	930	pos	CDS	100	0
Clst_0211	ABC transporter periplasmic subunit-2	241681	242520	840	pos	CDS	100	0
Clst_0212	hypothetical protein	242567	242674	108	pos	CDS	100	0
Clst_0213	hypothetical protein	242795	245398	2604	pos	CDS	100	4
Clst_0214	transcriptional regulator	245696	247984	2289	pos	CDS	100	4
Clst_0215	ABC transporter periplasmic subunit-1	248180	249130	951	pos	CDS	100	0
Clst_0216	ABC transporter periplasmic subunit-2	249197	250075	879	pos	CDS	100	0
Clst_0217	ABC transporter permease subunit	250137	251675	1539	pos	CDS	100	37
Clst_0218	ABC transporter periplasmic subunit	251945	253483	1539	pos	CDS	100	8
Clst_0219	ABC transporter periplasmic subunit	254577	255962	1386	pos	CDS	100	16
Clst_0220	ABC transporter periplasmic subunit-1	256068	257009	942	pos	CDS	100	0
Clst_0221	ABC transporter permease subunit	257026	257874	849	pos	CDS	100	0
Clst_0222	hydrolase 	257925	258836	912	pos	CDS	100	11
Clst_0223	hypothetical protein	258808	258996	189	pos	CDS	100	0
Clst_0224	glycosyltransferase	259123	259995	873	pos	CDS	100	0
Clst_0225	flavoprotein oxygenase	260062	260586	525	neg	CDS	100	26
Clst_0226	hypothetical protein	260793	261173	381	pos	CDS	100	0
Clst_0227	transcriptional regulator	261326	262375	1050	pos	CDS	100	6
Clst_0228	ABC transporter permease subunit	262553	263479	927	pos	CDS	100	0
Clst_0229	ABC transporter permease subunit	263491	264441	951	pos	CDS	100	0
Clst_0230	ABC transporter periplasmic subunit	264509	266140	1632	pos	CDS	100	36
Clst_0231	beta-galactosidase	266158	268650	2493	pos	CDS	100	6
Clst_0232	potassium transporter periplasmic subunit	268713	270164	1452	neg	CDS	100	2
Clst_0233	potassium transporter	270161	271534	1374	neg	CDS	100	34
Clst_0234	1-4-dihydroxy-2-naphthoate octaprenyltransferase	271669	272697	1029	pos	CDS	100	5
Clst_0235	histidine kinase	272711	273613	903	neg	CDS	100	0
Clst_0236	SLH domain-containing protein	273682	275460	1779	pos	CDS	100	0
Clst_0237	BxlB	275876	278023	2148	pos	CDS	100	20
Clst_0238	DNA-binding domain-containing protein	278084	278971	888	pos	CDS	100	0
Clst_0239	adenylylsulfate kinase	278955	279554	600	pos	CDS	100	7
Clst_0240	lipid kinase	279571	280455	885	neg	CDS	100	15
Clst_0241	DNA glycosylase	280558	281430	873	neg	CDS	100	26
Clst_0242	hypothetical protein	281629	282408	780	pos	CDS	100	25
Clst_0243	MazG	282426	283241	816	pos	CDS	100	30
Clst_0244	heat shock protein	283228	283467	240	pos	CDS	100	25
Clst_0245	YabP	283672	283962	291	pos	CDS	100	0
Clst_0246	spore cortex protein YabQ	283975	284439	465	pos	CDS	100	0
Clst_0247	permease	284451	285413	963	neg	CDS	100	0
Clst_0248	hypothetical protein	285638	285919	282	pos	CDS	100	0
Clst_0249	serine O-acetyltransferase	286211	287134	924	pos	CDS	100	40
Clst_0250	cysteinyl-tRNA synthetase	287176	288564	1389	pos	CDS	100	39
Clst_0251	chemotaxis protein	288621	289877	1257	neg	CDS	100	40
Clst_0252	glycosyltransferase	289971	291233	1263	neg	CDS	98	0
Clst_0253	arabinofuranosidase	291436	293394	1959	pos	CDS	100	0
Clst_0254	amylase	293479	295431	1953	pos	CDS	100	0
Clst_0255	RadA	295471	296826	1356	pos	CDS	100	13
Clst_0256	hypothetical protein	296934	297710	777	neg	CDS	100	62
Clst_0257	hypothetical protein	297723	298130	408	neg	CDS	100	15
Clst_0258	Integral membrane protein	298677	299729	1053	pos	CDS	100	14
Clst_0259	2-C-methyl-D-erythritol 4-phosphate cytidylyltransferase	299748	300461	714	pos	CDS	100	9
Clst_0260	histidinol-phosphate aminotransferase	300432	301505	1074	neg	CDS	100	59
Clst_0261	translation elongation factor G	301927	304008	2082	pos	CDS	100	63
Clst_0262	transcriptional repressor	304283	304741	459	pos	CDS	100	14
Clst_0263	hypothetical protein	304827	305327	501	pos	CDS	100	28
Clst_0264	arginine kinase	305332	306372	1041	pos	CDS	100	29
Clst_0265	ATPase	306382	308814	2433	pos	CDS	100	57
Clst_0266	ribosomal protein L13P	309038	309472	435	pos	CDS	100	70
Clst_0267	ribosomal protein S9P	309494	309886	393	pos	CDS	100	62
Clst_0268	glycerate kinase	310325	311461	1137	pos	CDS	100	16
Clst_0269	excinuclease subunit A	311733	314579	2847	pos	CDS	100	22
Clst_0270	thiamine-phosphate synthase	314594	315010	417	pos	CDS	100	28
Clst_0272	membrane protein	315355	315987	633	pos	CDS	100	0
Clst_0273	acyl-CoA hydrolase	316020	316517	498	pos	CDS	100	0
Clst_0274	hypothetical protein	316618	316890	273	pos	CDS	100	26
Clst_0275	membrane protein	316905	317612	708	neg	CDS	100	0
Clst_0276	acetyltransferase	317696	318244	549	neg	CDS	100	25
Clst_0277	Glk	318490	319452	963	pos	CDS	100	36
Clst_0278	pseudouridylate synthase-1	319466	320266	801	pos	CDS	100	10
Clst_0279	hypothetical protein	320263	320523	261	pos	CDS	100	31
Clst_0280	DNA-directed RNA polymerase beta subunit	321342	325124	3783	pos	CDS	100	44
Clst_0281	DNA-directed RNA polymerase beta subunit	325139	328678	3540	pos	CDS	100	48
Clst_0282	hypothetical protein	328714	329043	330	neg	CDS	100	0
Clst_0283	TraX	329243	329983	741	pos	CDS	100	0
Clst_0284	nucleoside-binding protein	330124	332085	1962	pos	CDS	100	6
Clst_0285	phosphoesterase	332082	332669	588	neg	CDS	100	10
Clst_0286	hypothetical protein	332753	333631	879	neg	CDS	100	3
Clst_0287	elongation domain-containing protein	333649	334941	1293	neg	CDS	100	15
Clst_0288	homoserine dehydrogenase	335265	336536	1272	pos	CDS	100	53
Clst_0289	ABC transporter ATPase/permease subunit	336547	338343	1797	neg	CDS	100	2
Clst_0290	ABC transporter ATPase/permease subunit	338344	340098	1755	neg	CDS	100	0
Clst_0291	DNA-binding domain-containing protein	340378	341268	891	pos	CDS	100	8
Clst_0292	DNA-binding protein	341343	341693	351	pos	CDS	100	54
Clst_0293	RecR	341705	342304	600	pos	CDS	100	17
Clst_0294	AAA domain-containing protein	342538	343047	510	pos	CDS	100	14
Clst_0295	BglZ	343517	345901	2385	pos	CDS	100	51
Clst_0296	hypothetical protein	346403	347344	942	pos	CDS	100	4
Clst_0297	hypothetical protein	347352	349256	1905	pos	CDS	100	34
Clst_0298	DNA repair protein	349262	349807	546	pos	CDS	100	34
Clst_0299	hypothetical protein	349827	351035	1209	pos	CDS	100	36
Clst_0300	hypothetical protein	351028	351420	393	pos	CDS	100	24
Clst_0301	CRISPR protein 	351448	352233	786	pos	CDS	100	39
Clst_0302	CRISPR RAMP protein	352226	353086	861	pos	CDS	100	57
Clst_0303	DNA repair protein	353070	353981	912	pos	CDS	100	36
Clst_0304	hypothetical protein	354015	354635	621	pos	CDS	100	30
Clst_0305	CRISPR protein 	354619	356472	1854	pos	CDS	100	30
Clst_0306	sugar phosphate isomerase	356635	357546	912	pos	CDS	100	18
Clst_0307	lactate dehydrogenase	357531	358520	990	pos	CDS	100	23
Clst_0308	beta-glucosidase	358989	361244	2256	pos	CDS	100	22
Clst_0309	threonine efflux protein	361368	362018	651	pos	CDS	100	0
Clst_0310	UDP-glucose pyrophosphorylase	362248	363117	870	pos	CDS	100	57
Clst_0311	regulator 	363173	363790	618	neg	CDS	100	32
Clst_0312	MAF protein	364102	364698	597	pos	CDS	100	13
Clst_0313	MreB	364739	365755	1017	pos	CDS	100	54
Clst_0314	MreC	365862	366659	798	pos	CDS	100	33
Clst_0315	MreD	366652	367161	510	pos	CDS	100	0
Clst_0316	FtsI	367179	369254	2076	pos	CDS	100	5
Clst_0317	MinC	369320	369985	666	pos	CDS	100	7
Clst_0318	MinD	370135	370935	801	pos	CDS	100	44
Clst_0319	MinE	370947	371228	282	pos	CDS	100	41
Clst_0320	methylglyoxal synthase	371259	371663	405	pos	CDS	100	17
Clst_0321	hypothetical protein	371667	372998	1332	neg	CDS	100	0
Clst_0322	hypothetical protein	373148	374080	933	pos	CDS	100	0
Clst_0323	diguanylate cyclase	374258	375472	1215	pos	CDS	100	14
Clst_0324	hypothetical protein	375773	376063	291	pos	CDS	100	32
Clst_0325	H+-ATPase subunit I	376053	378038	1986	pos	CDS	100	18
Clst_0326	ATP synthase subunit C	378068	378523	456	pos	CDS	100	20
Clst_0327	H+-ATPase subunit E	378574	379173	600	pos	CDS	100	36
Clst_0328	H+-ATPase subunit C	379197	380204	1008	pos	CDS	100	46
Clst_0329	H+-ATPase subunit F	380197	380514	318	pos	CDS	100	21
Clst_0330	H+-ATPase subunit A	380550	382322	1773	pos	CDS	100	54
Clst_0331	H+-ATPase subunit B	382319	383701	1383	pos	CDS	100	38
Clst_0332	ATP synthase	383741	384418	678	pos	CDS	100	30
Clst_0333	hypothetical protein	384562	384705	144	pos	CDS	100	0
Clst_0334	peptidase	384768	385991	1224	pos	CDS	100	36
Clst_0335	haloacid dehalogenase	386050	386706	657	pos	CDS	100	4
Clst_0336	hypothetical protein	386797	387498	702	pos	CDS	100	0
Clst_0337	hypothetical protein	387670	387927	258	neg	CDS	100	0
Clst_0338	hypothetical protein	388175	388948	774	pos	CDS	100	0
Clst_0339	YtxC	389150	389998	849	pos	CDS	100	0
Clst_0340	transcriptional regulator	390141	391223	1083	pos	CDS	100	46
Clst_0341	FtsE	391266	391952	687	pos	CDS	100	32
Clst_0342	FtsX	391942	392844	903	pos	CDS	100	11
Clst_0343	membrane protein	392951	394123	1173	pos	CDS	100	13
Clst_0344	peptidase	394285	395514	1230	pos	CDS	100	36
Clst_0345	spore protein	395575	395727	153	pos	CDS	100	0
Clst_0346	methyltransferase domain-containing protein	395737	396477	741	pos	CDS	100	11
Clst_0347	hypothetical protein	396480	397046	567	neg	CDS	100	12
Clst_0348	DNA replication protein	397175	398203	1029	neg	CDS	100	7
Clst_0349	DnaD	398250	399239	990	neg	CDS	100	8
Clst_0350	chitinase	399402	400928	1527	neg	CDS	100	4
Clst_0351	hypothetical protein	401090	406120	5031	pos	CDS	100	4
Clst_0352	hypothetical protein	406136	410092	3957	pos	CDS	100	6
Clst_0353	hypothetical protein	410290	410385	96	pos	CDS	100	0
Clst_0354	UDP-N-acetylglucosamine 1-carboxyvinyltransferase	410440	411696	1257	pos	CDS	100	17
Clst_0355	hydrolase 	411706	412290	585	neg	CDS	100	0
Clst_0356	ATPase	412533	413813	1281	pos	CDS	100	30
Clst_0357	anti-anti-sigma regulator	413913	414278	366	pos	CDS	100	0
Clst_0358	hypothetical protein	414268	414462	195	pos	CDS	100	0
Clst_0359	tRNA_Gly_CCC	414894	414967	74	pos	tRNA	100	0
Clst_0360	transcriptional regulator	415126	416205	1080	pos	CDS	100	0
Clst_0361	CepA	416274	418709	2436	pos	CDS	100	14
Clst_0362	hypothetical protein	419011	419442	432	pos	CDS	100	0
Clst_0363	transposase	420293	420457	165	neg	CDS	100	0
Clst_0364	transposase	420734	420910	177	pos	CDS	100	0
Clst_0365	transposase	420892	422118	1227	neg	CDS	100	32
Clst_0366	tRNA_Thr_GGT	422501	422573	73	pos	tRNA	100	0
Clst_0367	XerD	422700	423917	1218	neg	CDS	100	2
Clst_0368	hypothetical protein	423922	424386	465	neg	CDS	100	0
Clst_0369	transcriptional regulator	424408	424749	342	neg	CDS	100	0
Clst_0370	hypothetical protein	424896	425096	201	pos	CDS	100	16
Clst_0371	HTH domain-containing protein	425136	425330	195	pos	CDS	100	0
Clst_0372	hypothetical protein	425352	425549	198	pos	CDS	100	0
Clst_0373	hypothetical protein	425705	425884	180	pos	CDS	100	0
Clst_0374	endonuclease	425943	426872	930	pos	CDS	100	0
Clst_0375	phage recombinase	426887	427702	816	pos	CDS	100	4
Clst_0376	hypothetical protein	428133	429011	879	pos	CDS	100	0
Clst_0377	phage DNA replication protein	429031	429825	795	pos	CDS	99	0
Clst_0378	hypothetical protein	429842	430204	363	pos	CDS	100	0
Clst_0379	hypothetical protein	430234	430443	210	pos	CDS	60	0
Clst_0380	hypothetical protein	430425	430604	180	pos	CDS	100	0
Clst_0381	hypothetical protein	430617	430982	366	pos	CDS	100	9
Clst_0382	hypothetical protein	431315	431599	285	pos	CDS	100	0
Clst_0383	hypothetical protein	431596	432021	426	pos	CDS	100	0
Clst_0384	phage terminase small subunit	432224	432490	267	pos	CDS	100	0
Clst_0385	transposase	432472	433698	1227	neg	CDS	100	32
Clst_0386	phage portal protein	433921	435354	1434	pos	CDS	100	0
Clst_0387	phage head morphogenesis protein	435372	436703	1332	pos	CDS	97	0
Clst_0388	hypothetical protein	436693	436905	213	pos	CDS	100	0
Clst_0389	hypothetical protein	437019	437324	306	pos	CDS	100	0
Clst_0390	hypothetical protein	437314	437478	165	neg	CDS	100	18
Clst_0391	phage minor structural protein	437640	438197	558	pos	CDS	100	0
Clst_0392	hypothetical protein	438217	439140	924	pos	CDS	100	24
Clst_0393	phage head-tail connector protein	439334	439669	336	pos	CDS	89	0
Clst_0394	hypothetical protein	439666	440001	336	pos	CDS	82	0
Clst_0395	bacteriophage protein	439998	440486	489	pos	CDS	93	0
Clst_0396	hypothetical protein	440476	440880	405	pos	CDS	90	0
Clst_0397	phage tail sheath protein	440893	441933	1041	pos	CDS	100	0
Clst_0398	hypothetical protein	441949	442425	477	pos	CDS	100	0
Clst_0399	hypothetical protein	442502	442846	345	pos	CDS	100	54
Clst_0400	phage protein	442930	443331	402	pos	CDS	100	0
Clst_0401	tape measure domain-containing protein	443549	445417	1869	pos	CDS	100	0
Clst_0402	LysM domain-containing protein	445417	446115	699	pos	CDS	100	0
Clst_0403	hypothetical protein	446099	447037	939	pos	CDS	100	0
Clst_0404	hypothetical protein	447034	447348	315	pos	CDS	100	0
Clst_0405	hypothetical protein	447345	447740	396	pos	CDS	98	0
Clst_0406	phage protein	447740	448759	1020	pos	CDS	100	0
Clst_0407	hypothetical protein	448761	449297	537	pos	CDS	100	0
Clst_0408	hypothetical protein	449297	450640	1344	pos	CDS	99	0
Clst_0409	hypothetical protein	450666	451073	408	pos	CDS	100	0
Clst_0410	phage protein	451073	451210	138	pos	CDS	100	0
Clst_0411	hypothetical protein	451312	451542	231	pos	CDS	100	0
Clst_0412	N-acetylmuramoyl-L-alanine amidase	451539	452207	669	pos	CDS	100	0
Clst_0413	hypothetical protein	452380	452583	204	pos	CDS	93	0
Clst_0414	zinc peptidase	452731	453897	1167	pos	CDS	100	14
Clst_0415	hypothetical protein	453854	454051	198	pos	CDS	100	0
Clst_0416	hypothetical protein	454093	454422	330	pos	CDS	100	0
Clst_0417	DNA methylase	454759	455634	876	neg	CDS	100	0
Clst_0418	AAA domain-containing protein	455707	457275	1569	neg	CDS	100	23
Clst_0419	transposase	458853	459293	441	pos	CDS	100	0
Clst_0420	transposase	459364	460638	1275	pos	CDS	100	0
Clst_0421	L-isoaspartate-D-aspartate O-methyltransferase	460674	461192	519	pos	CDS	100	0
Clst_0422	Pgm	461320	461889	570	pos	CDS	100	0
Clst_0423	alpha-galactosidase	462210	464408	2199	pos	CDS	100	43
Clst_0424	methyltransferase subunit	464854	466323	1470	pos	CDS	100	7
Clst_0425	restriction endonuclease	466316	467506	1191	pos	CDS	100	9
Clst_0426	helicase	467514	470873	3360	pos	CDS	100	6
Clst_0427	efflux protein	471095	472441	1347	pos	CDS	100	0
Clst_0428	signal transduction protein	472458	474299	1842	neg	CDS	89	0
Clst_0429	response regulator	474296	475885	1590	neg	CDS	98	0
Clst_0430	transposase	476034	476474	441	pos	CDS	100	27
Clst_0431	transposase	476545	477819	1275	pos	CDS	100	0
Clst_0432	ABC transporter permease subunit	478000	478914	915	pos	CDS	100	0
Clst_0433	ABC transporter permease subunit	478947	479837	891	pos	CDS	100	0
Clst_0434	ABC transporter periplasmic subunit	479903	481504	1602	pos	CDS	100	10
Clst_0435	molecular chaperone 	481912	482385	474	neg	CDS	100	6
Clst_0436	hypothetical protein	482553	483677	1125	neg	CDS	100	0
Clst_0437	hypothetical protein	483707	484657	951	neg	CDS	100	0
Clst_0438	UxuA	485291	486379	1089	pos	CDS	100	28
Clst_0439	hypothetical protein	486520	488250	1731	pos	CDS	100	3
Clst_0440	radical SAM protein	488247	489575	1329	pos	CDS	100	2
Clst_0441	hypothetical protein	489572	490570	999	pos	CDS	100	3
Clst_0442	phosphatase 	490835	491356	522	pos	CDS	100	42
Clst_0443	transcriptional regulator	491543	492565	1023	neg	CDS	100	13
Clst_0444	ABC transporter periplasmic subunit-2	492691	493518	828	neg	CDS	100	0
Clst_0445	ABC transporter permease subunit	493518	494384	867	neg	CDS	100	0
Clst_0446	ABC transporter periplasmic subunit	494471	495898	1428	neg	CDS	100	5
Clst_0447	DNA-binding domain-containing protein	496207	497130	924	pos	CDS	100	0
Clst_0448	serine protease	497193	501767	4575	neg	CDS	100	31
Clst_0449	beta-lactamase	502008	503471	1464	pos	CDS	100	18
Clst_0450	aldo/keto reductase	503566	504402	837	pos	CDS	100	44
Clst_0451	hypothetical protein	504629	505309	681	pos	CDS	100	0
Clst_0452	hypothetical protein	505405	505908	504	pos	CDS	100	0
Clst_0453	hypothetical protein	505883	506353	471	pos	CDS	100	0
Clst_0454	phosphoesterase	506456	507133	678	neg	CDS	100	15
Clst_0455	transcriptional regulator	507369	508136	768	pos	CDS	100	0
Clst_0456	ABC transporter ATPase subunit	508178	509671	1494	pos	CDS	100	12
Clst_0457	ABC transporter ATPase subunit	509768	511267	1500	pos	CDS	100	2
Clst_0458	ABC transporter permease subunit	511297	512304	1008	pos	CDS	100	0
Clst_0459	ABC transporter periplasmic subunit	512307	513296	990	pos	CDS	100	2
Clst_0460	ABC transporter permease subunit	513435	514463	1029	pos	CDS	100	9
Clst_0461	hypothetical protein	514524	516035	1512	neg	CDS	100	0
Clst_0462	hypothetical protein	516106	516534	429	pos	CDS	100	0
Clst_0463	diaminopimelate epimerase	516676	517170	495	neg	CDS	100	0
Clst_0464	CoA-binding protein	517337	517696	360	neg	CDS	100	33
Clst_0465	peptidyl-prolyl isomerase	518075	519127	1053	pos	CDS	100	21
Clst_0466	membrane protein	519258	519941	684	neg	CDS	100	12
Clst_0467	hypothetical protein	520097	521149	1053	pos	CDS	100	25
Clst_0468	hypothetical protein	521154	521825	672	neg	CDS	100	0
Clst_0469	beta-1-4-xylanase	522322	523803	1482	pos	CDS	100	5
Clst_0470	cell autolysis regulator	523932	525677	1746	pos	CDS	100	0
Clst_0471	response regulator	525699	527363	1665	pos	CDS	100	0
Clst_0472	ABC transporter permease subunit	527563	528465	903	pos	CDS	100	0
Clst_0473	ABC transporter permease subunit	528483	529370	888	pos	CDS	100	0
Clst_0474	XylB	529503	530996	1494	pos	CDS	100	17
Clst_0475	hypothetical protein	531018	533084	2067	pos	CDS	100	9
Clst_0476	ABC transporter periplasmic subunit	533280	534965	1686	pos	CDS	100	0
Clst_0477	cell wall hydrolase	535206	536438	1233	pos	CDS	100	8
Clst_0478	polymerase	536444	537805	1362	neg	CDS	100	10
Clst_0479	ABC transporter periplasmic subunit	538138	539637	1500	pos	CDS	100	34
Clst_0480	ABC transporter permease subunit	539677	540579	903	pos	CDS	100	0
Clst_0481	ABC transporter permease subunit	540572	541402	831	pos	CDS	100	5
Clst_0482	hypothetical protein	541478	546436	4959	neg	CDS	100	17
Clst_0483	phosphoserine aminotransferase	546806	547894	1089	pos	CDS	100	55
Clst_0484	radical SAM protein	548071	550625	2555	pos	CDS	100	0
Clst_0486	ribonuclease G	550659	551918	1260	pos	CDS	100	5
Clst_0487	iron-zinc uptake regulator	552078	552476	399	pos	CDS	100	16
Clst_0488	peroxiredoxin	552534	553097	564	pos	CDS	100	82
Clst_0489	putative alkyl hydroperoxide reductase F subunit	553103	554728	1626	pos	CDS	100	29
Clst_0490	ribosomal protein L21P	555072	555383	312	pos	CDS	100	47
Clst_0491	ribosomal protein	555383	555712	330	pos	CDS	100	0
Clst_0492	ribosomal protein L27	555717	555995	279	pos	CDS	100	29
Clst_0493	CgtA	556161	557435	1275	pos	CDS	100	29
Clst_0494	RNA-binding protein	557491	557781	291	pos	CDS	100	33
Clst_0495	hypothetical protein	557806	559074	1269	neg	CDS	100	0
Clst_0496	transcriptional regulator	559061	559813	753	neg	CDS	100	14
Clst_0497	beta-lactamase	560047	561108	1062	pos	CDS	100	0
Clst_0498	PQQ-like domain-containing protein	561145	562803	1659	pos	CDS	100	10
Clst_0499	endonuclease-4	562810	563679	870	pos	CDS	100	18
Clst_0500	NfnB	563781	564626	846	pos	CDS	100	43
Clst_0501	NfnA	564619	566016	1398	pos	CDS	100	38
Clst_0502	3-dehydroquinate dehydratase	566178	566606	429	pos	CDS	100	31
Clst_0503	aminopeptidase	566610	567683	1074	pos	CDS	100	31
Clst_0504	translation elongation factor P	567847	568404	558	pos	CDS	100	37
Clst_0505	sporulation protein 3AA	568553	569662	1110	pos	CDS	100	5
Clst_0506	sporulation protein 3AB	569646	570044	399	pos	CDS	100	0
Clst_0507	sporulation protein 3AC	570055	570249	195	pos	CDS	100	0
Clst_0508	sporulation protein 3AD	570270	570653	384	pos	CDS	100	0
Clst_0509	sporulation protein 3AE	570686	571900	1215	pos	CDS	100	0
Clst_0510	sporulation protein 3AF	571923	572474	552	pos	CDS	100	0
Clst_0511	hypothetical protein	572484	573074	591	pos	CDS	100	14
Clst_0512	sporulation protein	573114	573683	570	pos	CDS	100	7
Clst_0513	ribosomal protein S20P	573746	574036	291	neg	CDS	100	28
Clst_0514	GPR endopeptidase	574156	575400	1245	pos	CDS	100	3
Clst_0515	N-acetylmuramoyl-L-alanine amidase	575557	576489	933	pos	CDS	100	16
Clst_0516	DNA ligase	576505	578481	1977	pos	CDS	100	17
Clst_0517	hypothetical protein	578684	578956	273	pos	CDS	100	0
Clst_0518	hypothetical protein	579170	579892	723	pos	CDS	100	26
Clst_0519	hypothetical protein	579889	580584	696	pos	CDS	100	37
Clst_0520	deacetylase	580751	581680	930	pos	CDS	100	0
Clst_0521	YqfC	581677	581988	312	pos	CDS	100	0
Clst_0522	YqfD	582034	583227	1194	pos	CDS	100	7
Clst_0523	PhoH	583227	584216	990	pos	CDS	100	31
Clst_0524	hypothetical protein	584258	586498	2241	pos	CDS	100	16
Clst_0525	metalloprotein 	586449	586937	489	pos	CDS	100	38
Clst_0526	diacylglycerol kinase	586954	587334	381	pos	CDS	100	12
Clst_0527	protease	587349	588014	666	pos	CDS	100	9
Clst_0528	ScpA	588024	588791	768	pos	CDS	100	0
Clst_0529	segregation-condensation protein B	588800	589351	552	pos	CDS	100	25
Clst_0530	hypothetical protein	589566	590108	543	pos	CDS	100	0
Clst_0531	YtfJ	590166	590615	450	pos	CDS	100	15
Clst_0532	spore protein	590736	590948	213	neg	CDS	100	48
Clst_0533	FlgB	591223	591612	390	pos	CDS	100	0
Clst_0534	FlgC	591619	592068	450	pos	CDS	100	0
Clst_0535	FliE	592106	592405	300	pos	CDS	100	19
Clst_0536	hypothetical protein	592408	592518	111	pos	CDS	100	0
Clst_0537	flagellar biosynthesis lipoprotein	592466	594043	1578	pos	CDS	100	13
Clst_0538	FliG	594058	595080	1023	pos	CDS	100	13
Clst_0539	flagellar biosynthesis protein	595073	595831	759	pos	CDS	100	8
Clst_0540	FliI	595872	597197	1326	pos	CDS	100	5
Clst_0541	FliJ	597197	597652	456	pos	CDS	100	0
Clst_0542	hypothetical protein	597663	598484	822	pos	CDS	100	17
Clst_0543	flagellar hook-length control protein	598520	599950	1431	pos	CDS	100	3
Clst_0544	flagellar hook capping protein	599968	600981	1014	pos	CDS	100	0
Clst_0545	flagellar operon protein	600978	601358	381	pos	CDS	100	0
Clst_0546	flagellar hook-basal body protein	601494	602897	1404	pos	CDS	100	6
Clst_0547	hypothetical protein	602932	603210	279	pos	CDS	100	13
Clst_0548	hypothetical protein	603233	603751	519	pos	CDS	100	52
Clst_0549	FliM	603785	604774	990	pos	CDS	100	12
Clst_0550	FliN	604775	605935	1161	pos	CDS	100	16
Clst_0551	response regulator	606010	606369	360	pos	CDS	100	58
Clst_0552	flagellar biogenesis protein	606381	606914	534	pos	CDS	100	0
Clst_0553	FliP	606921	607697	777	pos	CDS	100	9
Clst_0554	FliQ	607753	608022	270	pos	CDS	100	0
Clst_0555	FliR	608064	608849	786	pos	CDS	100	0
Clst_0556	FlhB	608856	610004	1149	pos	CDS	100	5
Clst_0557	Fe-S oxidoreductase	610153	611856	1704	pos	CDS	100	3
Clst_0558	5-bromo-4-chloroindolyl phosphate hydrolase	612089	612757	669	pos	CDS	100	23
Clst_0559	tellurite resistance protein	612786	613898	1113	pos	CDS	100	38
Clst_0560	ABC transporter ATPase subunit	613943	614623	681	neg	CDS	100	0
Clst_0561	permease	614626	615879	1254	neg	CDS	100	2
Clst_0562	hypothetical protein	615886	616758	873	neg	CDS	100	0
Clst_0563	Isoleucyl-tRNA synthetase	617282	620041	2760	pos	CDS	100	35
Clst_0564	cellulase	620126	621172	1047	pos	CDS	100	26
Clst_0565	cellulase	621233	622264	1032	pos	CDS	100	45
Clst_0566	cellulase	622271	623266	996	pos	CDS	100	33
Clst_0567	carbohydrate-binding domain-containing protein	623504	623935	432	pos	CDS	100	0
Clst_0568	hypothetical protein	623968	624129	162	neg	CDS	100	67
Clst_0569	thioredoxin domain-containing protein	624319	626358	2040	neg	CDS	100	7
Clst_0570	DNA-binding domain-containing protein	626960	627922	963	pos	CDS	98	0
Clst_0571	hypothetical protein	628090	628281	192	neg	CDS	100	0
Clst_0572	hypothetical protein	628362	628850	489	neg	CDS	96	0
Clst_0573	chemotaxis sensory transducer	629204	630931	1728	pos	CDS	100	18
Clst_0574	WrbA	631224	631844	621	pos	CDS	100	43
Clst_0575	hypothetical protein	631850	632101	252	neg	CDS	100	0
Clst_0576	ArfB	632121	633593	1473	neg	CDS	100	45
Clst_0577	transcriptional regulator	633937	634866	930	neg	CDS	100	35
Clst_0578	rhamnogalacturonan lyase	635053	638247	3195	neg	CDS	100	0
Clst_0579	rhamnogalacturonan lyase	638229	639959	1731	neg	CDS	100	0
Clst_0580	DNA-binding domain-containing protein	640325	640801	477	neg	CDS	100	0
Clst_0581	hypothetical protein	640834	642639	1806	neg	CDS	100	2
Clst_0582	ABC transporter periplasmic subunit	642652	644175	1524	neg	CDS	100	0
Clst_0583	aspartate-ammonia ligase	644390	645409	1020	pos	CDS	100	32
Clst_0584	GerA	645516	647108	1593	pos	CDS	100	0
Clst_0585	germination protein	647115	648248	1134	pos	CDS	100	0
Clst_0586	hypothetical protein	648250	648459	210	pos	CDS	100	0
Clst_0587	spore germination protein	648470	649615	1146	pos	CDS	100	0
Clst_0588	beta-galactosidase	649792	652863	3072	neg	CDS	100	33
Clst_0589	glycogen synthase	652990	654444	1455	pos	CDS	100	0
Clst_0590	hypothetical protein	654492	654611	120	pos	CDS	100	0
Clst_0591	lactoylglutathione lyase	654672	655049	378	neg	CDS	100	29
Clst_0592	hypothetical protein	655323	656183	861	pos	CDS	100	12
Clst_0593	helicase	656291	658540	2250	pos	CDS	100	24
Clst_0594	ribosome-associated protein	658653	659009	357	pos	CDS	100	8
Clst_0595	leucyl-tRNA synthetase	659071	661515	2445	pos	CDS	100	33
Clst_0596	histidinol phosphate phosphatase	661570	662394	825	neg	CDS	100	0
Clst_0597	acyl-CoA synthetase	662408	664171	1764	neg	CDS	100	24
Clst_0598	hypothetical protein	664435	664614	180	pos	CDS	100	0
Clst_0599	serine-threonine phosphatase	664795	666126	1332	pos	CDS	100	25
Clst_0600	Pgm	666187	667392	1206	neg	CDS	100	39
Clst_0601	OadB	667584	668771	1188	neg	CDS	100	12
Clst_0602	OadG	668798	669163	366	neg	CDS	100	30
Clst_0603	hybrid cluster protein	669469	669675	207	pos	CDS	100	58
Clst_0604	DRTGG domain-containing protein	669787	670143	357	pos	CDS	100	38
Clst_0605	anti-sigma regulator	670136	670561	426	pos	CDS	100	0
Clst_0606	Ffh	670576	671913	1338	pos	CDS	100	9
Clst_0607	DRTGG domain-containing protein	671903	672253	351	pos	CDS	100	0
Clst_0608	PHP domain-containing protein	672246	672968	723	pos	CDS	100	4
Clst_0609	2-polyprenylphenol hydroxylase	672971	673747	777	pos	CDS	100	20
Clst_0610	dihydroorotate dehydrogenase	673770	674675	906	pos	CDS	100	18
Clst_0611	Pgm	674727	675407	681	pos	CDS	100	4
Clst_0612	orotate phosphoribosyltransferase	675424	676290	867	pos	CDS	100	18
Clst_0613	RNA methylase	676424	677779	1356	pos	CDS	100	10
Clst_0614	tRNA_His_GTG	677984	678060	77	pos	tRNA	100	0
Clst_0615	tRNA_Gln_TTG	678122	678197	76	pos	tRNA	100	0
Clst_0616	tRNA_Lys_TTT	678204	678279	76	pos	tRNA	100	0
Clst_0617	lipoate-protein ligase B	678585	679250	666	pos	CDS	100	0
Clst_0618	lipoate synthase	679265	680131	867	pos	CDS	100	12
Clst_0619	DNA-binding domain-containing protein	680250	681224	975	neg	CDS	99	14
Clst_0620	hypothetical protein	681299	681670	372	pos	CDS	100	0
Clst_0621	L-rhamnose isomerase	681720	682997	1278	pos	CDS	100	26
Clst_0622	hypothetical protein	683009	684055	1047	pos	CDS	100	5
Clst_0623	amidase	684233	684904	672	pos	CDS	100	37
Clst_0624	response regulator	684950	686092	1143	pos	CDS	100	0
Clst_0625	signal transduction protein	686098	687882	1785	neg	CDS	100	6
Clst_0626	transcriptional regulator	687901	689481	1581	neg	CDS	100	9
Clst_0627	ABC transporter periplasmic subunit	689668	691395	1728	pos	CDS	100	24
Clst_0628	ABC transporter permease subunit	691466	692419	954	pos	CDS	100	3
Clst_0629	ABC transporter permease subunit	692431	693363	933	pos	CDS	100	7
Clst_0630	XynC	693480	696578	3099	pos	CDS	100	9
Clst_0631	histidyl-tRNA synthetase	697072	698349	1278	pos	CDS	100	32
Clst_0632	aspartyl-tRNA synthetase	698382	700172	1791	pos	CDS	100	42
Clst_0633	signal peptidase-1	700162	700707	546	pos	CDS	100	7
Clst_0634	hypothetical protein	700972	701565	594	pos	CDS	100	6
Clst_0635	hypothetical protein	701658	702674	1017	neg	CDS	100	30
Clst_0636	DNA polymerase-3 alpha subunit	702972	706703	3732	pos	CDS	100	1
Clst_0637	Trp-operon repressor	706788	707168	381	pos	CDS	100	7
Clst_0638	SecA	707165	709897	2733	pos	CDS	100	37
Clst_0639	hypothetical protein	709836	709931	96	pos	CDS	100	0
Clst_0640	dihydrofolate synthase	709945	711234	1290	pos	CDS	100	25
Clst_0641	hypothetical protein	711282	712433	1152	pos	CDS	100	35
Clst_0642	Pfk	712518	713768	1251	neg	CDS	100	62
Clst_0643	hypothetical protein	713979	714878	900	pos	CDS	100	4
Clst_0644	membrane protein	714882	715835	954	neg	CDS	100	7
Clst_0645	membrane protein	715992	716744	753	pos	CDS	100	37
Clst_0646	Por	716960	720493	3534	pos	CDS	100	55
Clst_0647	hypothetical protein	720695	721015	321	pos	CDS	100	0
Clst_0648	exodeoxyribonuclease-3	721424	722179	756	pos	CDS	100	4
Clst_0649	ATPase	722353	725034	2682	pos	CDS	100	8
Clst_0650	KWG Leptospira-motif containing protein	725091	725399	309	pos	CDS	100	0
Clst_0651	hypothetical protein	725530	725856	327	pos	CDS	100	0
Clst_0652	phage lysis holin	726093	726509	417	neg	CDS	100	0
Clst_0653	DNA-directed RNA polymerase	726524	727066	543	neg	CDS	100	0
Clst_0654	hypothetical protein	727532	728326	795	pos	CDS	100	0
Clst_0655	PQQ-like domain-containing protein	728477	729919	1443	neg	CDS	100	29
Clst_0656	tRNA_Ala_GGC	730142	730216	75	pos	tRNA	100	0
Clst_0657	tyrosine transporter	730443	731714	1272	pos	CDS	100	0
Clst_0658	Dam	731912	732817	906	pos	CDS	100	0
Clst_0659	hypothetical protein	733016	733501	486	pos	CDS	100	0
Clst_0660	Adh	733713	734879	1167	pos	CDS	100	43
Clst_0661	FeFe hydrogenase system regulator	735119	735406	288	pos	CDS	100	0
Clst_0662	HydE	735390	736436	1047	pos	CDS	100	8
Clst_0663	HydG	736495	737913	1419	pos	CDS	100	17
Clst_0664	HydF	737926	739131	1206	pos	CDS	100	28
Clst_0665	hypothetical protein	739600	740166	567	pos	CDS	100	0
Clst_0666	ABC transporter periplasmic subunit	740138	740992	855	pos	CDS	100	0
Clst_0667	ABC transporter periplasmic subunit-1	741011	741967	957	pos	CDS	100	0
Clst_0668	hypothetical protein	741971	742138	168	pos	CDS	100	0
Clst_0669	Yip1 domain-containing protein	742107	743591	1485	pos	CDS	100	0
Clst_0670	hypothetical protein	743605	744519	915	pos	CDS	100	0
Clst_0671	hypothetical protein	744495	746141	1647	pos	CDS	100	0
Clst_0672	hypothetical protein	746138	746584	447	pos	CDS	100	0
Clst_0673	ABC transporter permease subunit	746628	747068	441	pos	CDS	100	0
Clst_0674	ABC transporter permease subunit	747117	747794	678	pos	CDS	100	0
Clst_0675	XynB	748121	749284	1164	pos	CDS	100	2
Clst_0676	beta-xylosidase	749341	753006	3666	pos	CDS	100	0
Clst_0677	membrane protein	753204	753767	564	neg	CDS	100	0
Clst_0678	transcriptional regulator	754040	754417	378	pos	CDS	100	10
Clst_0679	ATPase	754432	756582	2151	pos	CDS	100	21
Clst_0680	hypothetical protein	756669	756776	108	neg	CDS	100	19
Clst_0681	FlhA	756940	758970	2031	pos	CDS	100	4
Clst_0682	FlhF	759035	760219	1185	pos	CDS	100	30
Clst_0683	ATPase	760274	761182	909	pos	CDS	100	5
Clst_0684	glycosyltransferase	761215	761895	681	pos	CDS	100	34
Clst_0685	chemotaxis protein	761995	764040	2046	pos	CDS	100	44
Clst_0686	chemotaxis signal transduction protein	764067	764510	444	pos	CDS	100	30
Clst_0687	CheC	764547	765161	615	pos	CDS	100	27
Clst_0688	chemotaxis protein 	765161	765652	492	pos	CDS	100	6
Clst_0689	hypothetical protein	765723	766082	360	pos	CDS	100	0
Clst_0690	RNA polymerase sigma factor	766298	767074	777	pos	CDS	100	4
Clst_0691	polymerase	767099	768487	1389	pos	CDS	100	23
Clst_0692	hypothetical protein	768514	768840	327	pos	CDS	100	0
Clst_0693	hypothetical protein	768890	769423	534	pos	CDS	100	7
Clst_0694	hypothetical protein	769467	769565	99	pos	CDS	100	0
Clst_0695	tRNA_Leu_CAA	769617	769705	89	pos	tRNA	100	0
Clst_0696	hypothetical protein	770348	770743	396	pos	CDS	100	8
Clst_0697	hypothetical protein	770909	771388	480	pos	CDS	100	0
Clst_0698	dihydropteroate synthase	771873	773075	1203	pos	CDS	100	35
Clst_0699	dihydroneopterin aldolase	773062	773424	363	pos	CDS	100	22
Clst_0700	2-amino-4-hydroxy-6-hydroxymethyldihydropteridine pyrophosphokinase	773417	773944	528	pos	CDS	100	7
Clst_0701	GTP cyclohydrolase-1	773973	774533	561	pos	CDS	100	22
Clst_0702	ABC transporter ATPase/permease subunit	774687	776432	1746	pos	CDS	100	6
Clst_0703	ABC transporter ATPase/permease subunit	776434	778182	1749	pos	CDS	99	13
Clst_0704	hypothetical protein	778348	778653	306	neg	CDS	100	0
Clst_0705	hypothetical protein	778922	779503	582	neg	CDS	100	4
Clst_0706	ChrA	779916	781092	1177	pos	CDS	100	0
Clst_0708	transcriptional regulator	781277	782455	1179	pos	CDS	100	8
Clst_0709	tRNA_Lys_CTT	782619	782694	76	pos	tRNA	100	0
Clst_0710	SsrA-binding protein	783114	783581	468	pos	CDS	100	24
Clst_0711	transfer-messenger RNA	783647	784008	362	pos	ncRNA	100	0
Clst_0712	hypothetical protein	786882	787214	333	pos	CDS	100	0
Clst_0713	hypothetical protein	787733	787963	231	pos	CDS	69	0
Clst_0714	N-acetylmuramoyl-L-alanine amidase	787970	788632	663	pos	CDS	100	0
Clst_0715	methionine-S-sulfoxide reductase	790093	790614	522	pos	CDS	100	0
Clst_0716	beta-1-4-xylanase	790750	791997	1248	pos	CDS	100	23
Clst_0717	hypothetical protein	792008	792553	546	pos	CDS	100	10
Clst_0718	extracellular solute-binding protein	792700	795081	2382	pos	CDS	100	45
Clst_0719	hypothetical protein	795094	795237	144	pos	CDS	100	0
Clst_0720	ABC transporter permease subunit	795230	796216	987	pos	CDS	100	19
Clst_0721	ABC transporter permease subunit	796244	798037	1794	pos	CDS	100	27
Clst_0722	ABC transporter ATPase subunit	798047	799249	1203	pos	CDS	100	38
Clst_0723	ABC transporter ATPase subunit	799246	800280	1035	pos	CDS	100	44
Clst_0724	hypothetical protein	800316	800564	249	pos	CDS	100	0
Clst_0725	hypothetical protein	800627	800872	246	pos	CDS	100	0
Clst_0726	aminopeptidase	800935	802131	1197	pos	CDS	100	11
Clst_0727	histidine kinase	802363	804033	1671	pos	CDS	100	9
Clst_0728	hypothetical protein	804138	804908	771	pos	CDS	100	5
Clst_0729	hypothetical protein	804880	805455	576	neg	CDS	100	7
Clst_0730	AcnA	805820	807757	1938	pos	CDS	100	33
Clst_0731	Icd	807754	808968	1215	pos	CDS	100	42
Clst_0732	GEMM cis-regulator	809070	809154	85	pos	misc_feature	100	0
Clst_0733	transglutaminase	809168	809959	792	pos	CDS	100	0
Clst_0734	pseudouridine synthase B	810179	810883	705	pos	CDS	100	29
Clst_0735	hypothetical protein	810870	811772	903	pos	CDS	100	7
Clst_0736	glycine-serine hydroxymethyltransferase	811799	813034	1236	pos	CDS	100	41
Clst_0737	metal-binding protein	813132	813656	525	pos	CDS	100	34
Clst_0738	ribosomal protein L32	813695	813874	180	pos	CDS	100	47
Clst_0739	Fe-S oxidoreductase	814011	815315	1305	pos	CDS	100	0
Clst_0740	glycosyltransferase	815462	816646	1185	pos	CDS	100	3
Clst_0741	membrane protein	816794	817351	558	pos	CDS	100	0
Clst_0742	membrane protein	817344	818369	1026	neg	CDS	100	6
Clst_0743	hypothetical protein	818534	818905	372	pos	CDS	100	11
Clst_0744	membrane protein	818905	819423	519	pos	CDS	100	0
Clst_0745	ribosomal protein L28P	819716	819898	183	neg	CDS	100	51
Clst_0746	RecG	820252	822399	2148	pos	CDS	100	6
Clst_0748	RNA methyltransferase	822478	822999	522	pos	CDS	100	0
Clst_0749	phosphopantetheine adenylyltransferase	823073	823555	483	pos	CDS	100	19
Clst_0750	hypothetical protein	823628	824071	444	pos	CDS	100	53
Clst_0751	hypothetical protein	824074	825213	1140	neg	CDS	100	0
Clst_0752	hypothetical protein	825530	825988	459	pos	CDS	100	44
Clst_0753	hypothetical protein	825993	826874	882	pos	CDS	100	19
Clst_0754	molecular chaperone 	826858	827520	663	pos	CDS	100	50
Clst_0755	hypothetical protein	827576	828118	543	pos	CDS	100	0
Clst_0756	N-acetylmuramoyl-L-alanine amidase	828374	829366	993	pos	CDS	100	0
Clst_0757	MutS	829491	831875	2385	pos	CDS	100	13
Clst_0758	Indolepyruvate ferredoxin oxidoreductase alpha subunit	832213	833961	1749	pos	CDS	100	12
Clst_0759	pyruvate-ferredoxin oxidoreductase gamma subunit	833954	834544	591	pos	CDS	100	0
Clst_0760	phenylacetate-CoA ligase	834562	835869	1308	pos	CDS	100	22
Clst_0761	tRNA_Asn_GTT	835951	836026	76	pos	tRNA	100	0
Clst_0762	tRNA_Met_CAT	836030	836106	77	pos	tRNA	100	0
Clst_0763	methyltransferase	836282	836983	702	pos	CDS	100	0
Clst_0764	dinuclear metal center protein	837134	838234	1101	pos	CDS	100	38
Clst_0765	ribonuclease	838272	838637	366	pos	ncRNA	100	0
Clst_0766	hypothetical protein	839229	839714	486	pos	CDS	100	0
Clst_0767	transcriptional regulator	840248	840622	375	pos	CDS	100	8
Clst_0768	ABC transporter ATPase subunit	840631	841497	867	pos	CDS	100	13
Clst_0769	ABC transporter	841505	842110	606	pos	CDS	100	6
Clst_0770	hypothetical protein	842204	842449	246	pos	CDS	100	0
Clst_0771	hypothetical protein	842511	843449	939	pos	CDS	100	30
Clst_0772	ribosomal subunit Rsm22	843473	844432	960	neg	CDS	100	0
Clst_0773	acetyltransferase	844757	845275	519	pos	CDS	100	0
Clst_0774	UDP-N-acetylglucosamine-N-acetylmuramyl-pentapeptide pyrophosphoryl-undecaprenol N-acetylglucosamine transferase	845277	846344	1068	pos	CDS	100	23
Clst_0775	ComEA	846451	846924	474	pos	CDS	100	0
Clst_0776	threonyl-tRNA synthetase	847025	848962	1938	pos	CDS	100	49
Clst_0777	hypothetical protein	849063	849317	255	neg	CDS	100	14
Clst_0778	sugar phosphatase	849500	850288	789	neg	CDS	100	8
Clst_0779	glycerol-3-phosphate responsive antiterminator	850481	851050	570	neg	CDS	100	15
Clst_0780	DJ-1 family protein	851192	851734	543	neg	CDS	100	29
Clst_0781	transcriptional regulator	851974	852750	777	pos	CDS	100	0
Clst_0782	Eda	852820	853464	645	pos	CDS	100	50
Clst_0783	Gck	853522	854622	1101	pos	CDS	100	38
Clst_0784	transposase	855204	856430	1227	neg	CDS	100	32
Clst_0785	16S rRNA	857115	858529	1415	pos	rRNA	100	0
Clst_0786	23S rRNA	858985	861895	2911	pos	rRNA	100	0
Clst_0788	5S rRNA	861976	862092	117	pos	rRNA	100	0
Clst_0789	carbamoyl-phosphate synthase large subunit	862171	866217	4047	neg	CDS	100	31
Clst_0790	carbamoyl-phosphate synthase small subunit	866204	867280	1077	neg	CDS	99	20
Clst_0791	amidophosphoribosyltransferase	867326	868732	1407	neg	CDS	100	15
Clst_0792	hypothetical protein	869131	869337	207	pos	CDS	100	0
Clst_0793	hypothetical protein	869420	869872	453	neg	CDS	100	29
Clst_0794	endopolygalacturonase	870275	871642	1368	pos	CDS	100	21
Clst_0795	hypothetical protein	871666	872754	1089	pos	CDS	100	15
Clst_0796	adenylate cyclase	872794	873264	471	neg	CDS	100	6
Clst_0797	ABC transporter periplasmic subunit	873427	875103	1677	neg	CDS	100	16
Clst_0798	ABC transporter permease subunit	875159	876031	873	neg	CDS	100	3
Clst_0799	ABC transporter permease subunit	876047	876997	951	neg	CDS	100	4
Clst_0800	transcriptional regulator	877390	878484	1095	pos	CDS	100	8
Clst_0801	lysophospholipase	878528	879499	972	pos	CDS	100	7
Clst_0802	CAAX protease	879494	880489	996	neg	CDS	100	4
Clst_0803	cell wall hydrolase	880564	881613	1050	neg	CDS	100	3
Clst_0804	deacetylase	881845	882642	798	neg	CDS	100	11
Clst_0805	ABC transporter periplasmic subunit	882794	884428	1635	neg	CDS	100	18
Clst_0806	ABC transporter permease subunit	884491	885390	900	neg	CDS	100	0
Clst_0807	ABC transporter permease subunit	885410	886327	918	neg	CDS	100	0
Clst_0808	signal transduction protein	886536	888335	1800	pos	CDS	100	12
Clst_0809	transcriptional regulator	888263	889396	1134	neg	CDS	100	0
Clst_0810	aldose 1-epimerase	889904	890935	1032	pos	CDS	100	36
Clst_0811	alpha-galactosidase	891425	892813	1389	neg	CDS	100	23
Clst_0812	transcriptional regulator	893054	893899	846	pos	CDS	100	12
Clst_0813	D-altronate dehydratase	893938	895437	1500	neg	CDS	98	2
Clst_0814	hypothetical protein	895596	897128	1533	pos	CDS	100	21
Clst_0815	membrane protein	897217	897486	270	pos	CDS	100	0
Clst_0816	4-amino-4-deoxy-L-arabinose transferase	897449	898951	1503	neg	CDS	100	0
Clst_0818	hypothetical protein	899515	899802	288	pos	CDS	100	25
Clst_0819	ABC transporter permease subunit	899777	900535	759	pos	CDS	100	4
Clst_0820	ABC transporter periplasmic subunit	900532	901536	1005	pos	CDS	100	10
Clst_0821	ABC transporter ATPase subunit	901609	902364	756	pos	CDS	100	5
Clst_0822	transcriptional regulator	902884	903429	546	pos	CDS	100	10
Clst_0823	silipin	903468	904169	702	pos	CDS	100	4
Clst_0824	hypothetical protein	904184	905608	1425	pos	CDS	100	41
Clst_0825	4Fe-4S dicluster domain-containing protein	905758	906486	729	pos	CDS	100	33
Clst_0826	transcriptional regulator	906528	907292	765	neg	CDS	100	5
Clst_0827	Adh	907532	908797	1266	pos	CDS	100	8
Clst_0828	PdhA	908816	910186	1371	pos	CDS	100	34
Clst_0829	PdhD	910205	911569	1365	pos	CDS	100	26
Clst_0830	PdhE	911601	914075	2475	pos	CDS	100	37
Clst_0831	Adh	914105	914881	777	pos	CDS	100	19
Clst_0832	DNA polymerase-3 alpha subunit	914894	916189	1296	pos	CDS	100	3
Clst_0833	xylulokinase	916186	917661	1476	pos	CDS	100	19
Clst_0834	cell wall hydrolase	918058	919293	1236	pos	CDS	100	0
Clst_0835	restriction endonuclease	919324	919995	672	neg	CDS	92	0
Clst_0836	ABC transporter ATPase subunit	920069	920803	735	pos	CDS	100	52
Clst_0837	cell adhesion-related domain-containing protein	920796	923246	2451	pos	CDS	100	22
Clst_0838	ABC transporter permease subunit	923233	924612	1380	pos	CDS	100	24
Clst_0839	excinuclease subunit A	924705	927530	2826	neg	CDS	100	14
Clst_0840	MiaB	927800	929242	1443	pos	CDS	100	34
Clst_0841	MutS	929239	931851	2613	pos	CDS	100	34
Clst_0842	MutL	931878	933848	1971	pos	CDS	100	16
Clst_0843	tRNA dimethylallyltransferase	933860	934792	933	pos	CDS	100	7
Clst_0844	Hfq	934868	935113	246	pos	CDS	100	61
Clst_0845	transcriptional regulator	935261	936235	975	pos	CDS	100	3
Clst_0846	4-deoxy-L-threo-5-hexulose uronate isomerase	936281	937111	831	pos	CDS	100	56
Clst_0847	alcohol dehydrogenase	937152	937913	762	pos	CDS	100	31
Clst_0848	ABC transporter permease subunit	937974	938858	885	neg	CDS	100	4
Clst_0849	ABC transporter permease subunit	938891	939838	948	neg	CDS	100	0
Clst_0850	ABC transporter periplasmic subunit	939946	941658	1713	neg	CDS	100	34
Clst_0851	XylA	942144	943565	1422	pos	CDS	100	29
Clst_0852	transcriptional regulator	943568	944656	1089	neg	CDS	100	13
Clst_0853	carboxylesterase	944909	946435	1527	pos	CDS	100	8
Clst_0854	virion core protein	946666	947796	1131	pos	CDS	100	26
Clst_0855	hypothetical protein	947899	949005	1107	pos	CDS	100	20
Clst_0856	BxlA	949147	950655	1509	pos	CDS	100	54
Clst_0857	response regulator	950666	951592	927	neg	CDS	100	0
Clst_0858	rhamnogalacturonase	951866	952996	1131	pos	CDS	95	0
Clst_0859	ABC transporter periplasmic subunit	953076	955103	2028	pos	CDS	100	4
Clst_0860	ABC transporter permease subunit	955173	956171	999	pos	CDS	100	0
Clst_0861	ABC transporter permease subunit	956173	957291	1119	pos	CDS	100	0
Clst_0862	ABC transporter ATPase subunit	957308	958297	990	pos	CDS	100	0
Clst_0863	ABC transporter ATPase subunit	958326	959336	1011	pos	CDS	98	0
Clst_0864	hydrolase	959314	959859	546	pos	CDS	100	0
Clst_0865	hypothetical protein	960048	960182	135	pos	CDS	100	0
Clst_0866	hypothetical protein	960150	960299	150	neg	CDS	100	0
Clst_0867	tRNA_Pro_CGG	960825	960900	76	pos	tRNA	100	0
Clst_0868	response regulator	962334	964817	2484	pos	CDS	100	6
Clst_0869	ABC transporter ATPase/permease subunit	965034	966782	1749	pos	CDS	100	8
Clst_0870	ABC transporter ATPase/permease subunit	966757	968634	1878	pos	CDS	100	4
Clst_0871	response regulator	968677	969369	693	pos	CDS	100	0
Clst_0872	histidine kinase	969366	970277	912	pos	CDS	100	0
Clst_0873	ABC transporter ATPase subunit	970403	971335	933	pos	CDS	98	0
Clst_0874	ABC transporter	971328	972122	795	pos	CDS	93	0
Clst_0875	Xyk	972678	974204	1527	pos	CDS	100	65
Clst_0876	XylR	974210	975409	1200	pos	CDS	100	18
Clst_0877	Xyi	975457	976782	1326	pos	CDS	100	73
Clst_0878	serine protease	976980	978227	1248	pos	CDS	100	3
Clst_0879	NifS	978388	979578	1191	pos	CDS	100	35
Clst_0880	NifU	979626	980069	444	pos	CDS	100	69
Clst_0881	2-5 RNA ligase	980206	980757	552	pos	CDS	100	32
Clst_0882	tRNA-5-methylaminomethyl-2-thiouridylate-methyltransferase	980771	981859	1089	pos	CDS	100	28
Clst_0883	YtvI	982281	983441	1161	pos	CDS	100	2
Clst_0884	RNA polymerase sigma factor	983459	984163	705	neg	CDS	100	0
Clst_0885	deoxyribose-phosphate aldolase	984465	985136	672	pos	CDS	100	17
Clst_0886	hypothetical protein	985221	985724	504	neg	CDS	100	0
Clst_0887	cell wall hydrolase	985767	986210	444	neg	CDS	100	0
Clst_0888	hydrolase 	986392	987063	672	pos	CDS	100	14
Clst_0889	acyltransferase	987050	987478	429	pos	CDS	100	27
Clst_0890	maltodextrin phosphorylase	987551	990115	2565	neg	CDS	100	4
Clst_0891	DivIVA protein	990360	990905	546	pos	CDS	100	51
Clst_0892	transcriptional regulator	990927	991409	483	pos	CDS	100	72
Clst_0893	aspartate-tyrosine-aromatic aminotransferase	991406	992572	1167	pos	CDS	100	36
Clst_0894	hypothetical protein	992639	992782	144	neg	CDS	100	21
Clst_0895	enoyl-acyl-carrier-protein NADH reductase	993133	993900	768	pos	CDS	100	47
Clst_0896	ABC transporter ATPase subunit	994050	994997	948	pos	CDS	100	40
Clst_0897	ABC transporter	994999	995709	711	pos	CDS	100	4
Clst_0898	ABC transporter	995854	997191	1338	pos	CDS	100	22
Clst_0899	hypothetical protein	997188	998690	1503	pos	CDS	100	30
Clst_0900	FhbA	998945	999442	498	pos	CDS	100	38
Clst_0901	histidine kinase	999439	999999	561	pos	CDS	100	2
Clst_0902	Fdx	999983	1000348	366	pos	CDS	100	38
Clst_0903	FhbB	1000395	1002188	1794	pos	CDS	100	51
Clst_0904	FhbC	1002207	1003970	1764	pos	CDS	100	55
Clst_0905	ribosomal protein L25P	1004089	1004730	642	neg	CDS	100	6
Clst_0906	sugar phosphate isomerase	1004963	1005793	831	pos	CDS	100	11
Clst_0907	ArfA	1005817	1007394	1578	pos	CDS	100	18
Clst_0908	rhamnogalacturonase	1007417	1008511	1095	pos	CDS	100	25
Clst_0909	endopolygalacturonase	1008557	1009849	1293	pos	CDS	100	33
Clst_0910	transporter ATPase subunit	1010246	1010485	240	pos	CDS	100	43
Clst_0911	ATPase	1010485	1012710	2226	pos	CDS	100	27
Clst_0912	transporter ATPase subunit	1012778	1012987	210	pos	CDS	100	56
Clst_0913	permease	1013254	1014174	921	pos	CDS	100	0
Clst_0914	membrane protein	1014143	1014949	807	neg	CDS	100	0
Clst_0915	transcriptional regulator	1015073	1016407	1335	pos	CDS	100	2
Clst_0916	glutamate 2-3-aminomutase	1016636	1017865	1230	pos	CDS	100	43
Clst_0917	asparaginyl-tRNA synthetase	1017978	1019369	1392	pos	CDS	100	41
Clst_0918	diaminopimelate epimerase	1019387	1020223	837	pos	CDS	100	25
Clst_0919	diaminopimelate aminotransferase	1020288	1021523	1236	pos	CDS	100	43
Clst_0920	glutamine amidotransferase	1021558	1022304	747	neg	CDS	100	16
Clst_0921	UDP-N-acetylmuramyl tripeptide synthase	1022318	1023727	1410	neg	CDS	100	11
Clst_0922	RNA polymerase sigma factor	1024040	1024660	621	pos	CDS	100	10
Clst_0923	zinc-finger domain-containing protein	1024657	1025604	948	pos	CDS	100	3
Clst_0924	DNA polymerase-1	1025723	1028419	2697	pos	CDS	100	29
Clst_0925	dephospho-CoA kinase	1028467	1029066	600	pos	CDS	100	11
Clst_0926	murein transglycosylase	1029047	1029628	582	pos	CDS	100	8
Clst_0927	Fba	1030070	1031011	942	pos	CDS	100	73
Clst_0928	glucuronidase	1031225	1033285	2061	pos	CDS	100	17
Clst_0929	hypothetical protein	1033567	1034637	1071	pos	CDS	100	0
Clst_0930	response regulator	1034667	1035365	699	pos	CDS	100	9
Clst_0931	histidine kinase	1035362	1037284	1923	pos	CDS	100	10
Clst_0932	transcriptional regulator	1037453	1038475	1023	pos	CDS	100	9
Clst_0933	transposase	1038700	1039770	1071	neg	CDS	100	0
Clst_0934	ABC transporter permease subunit	1040208	1041548	1341	pos	CDS	100	24
Clst_0935	ABC transporter periplasmic subunit-1	1041650	1042951	1302	pos	CDS	100	0
Clst_0936	ABC transporter periplasmic subunit-2	1042948	1043790	843	pos	CDS	100	3
Clst_0937	amylase	1043954	1045963	2010	pos	CDS	100	3
Clst_0938	alpha-glucan phosphorylase	1045981	1047615	1635	pos	CDS	100	14
Clst_0939	amylase	1047663	1049570	1908	pos	CDS	100	3
Clst_0940	acyl-ACP thioesterase	1049708	1050463	756	pos	CDS	100	21
Clst_0941	beta-helix domain-containing protein	1050602	1050940	339	neg	CDS	100	0
Clst_0942	beta-galactosidase	1051196	1054636	3441	pos	CDS	100	29
Clst_0943	glycine cleavage system T protein	1054717	1055814	1098	pos	CDS	100	29
Clst_0944	glycine cleavage system H protein	1055869	1056252	384	pos	CDS	100	23
Clst_0945	glycine dehydrogenase alpha subunit	1056254	1057594	1341	pos	CDS	100	25
Clst_0946	glycine cleavage system P protein	1057588	1059054	1467	pos	CDS	100	46
Clst_0947	hypothetical protein	1059058	1061178	2121	neg	CDS	100	0
Clst_0948	hypothetical protein	1061295	1062107	813	neg	CDS	100	69
Clst_0949	hypothetical protein	1062162	1062512	351	neg	CDS	100	98
Clst_0950	hypothetical protein	1062783	1063163	381	pos	CDS	100	6
Clst_0951	glutamate dehydrogenase	1063497	1064765	1269	pos	CDS	100	49
Clst_0952	heat shock protein	1065003	1065422	420	neg	CDS	100	0
Clst_0953	xanthine-uracil permease	1065683	1067065	1383	pos	CDS	100	0
Clst_0954	ABC transporter permease subunit	1067207	1067986	780	pos	CDS	100	4
Clst_0955	ABC transporter periplasmic subunit	1068168	1068821	654	pos	CDS	100	7
Clst_0956	ABC transporter ATPase subunit	1068851	1069612	762	pos	CDS	100	11
Clst_0957	FOG-CBS domain-containing protein	1069655	1070296	642	neg	CDS	100	33
Clst_0958	ABC transporter ATPase subunit	1070302	1071006	705	neg	CDS	100	42
Clst_0959	ABC transporter ATPase subunit	1070999	1071784	786	neg	CDS	100	27
Clst_0960	ABC transporter periplasmic subunit	1071784	1072785	1002	neg	CDS	100	3
Clst_0961	ABC transporter periplasmic subunit	1072789	1073673	885	neg	CDS	100	8
Clst_0962	ABC transporter periplasmic subunit	1073893	1075047	1155	neg	CDS	100	50
Clst_0963	pyrophosphatase	1075271	1077337	2067	neg	CDS	100	20
Clst_0964	hypothetical protein	1077545	1078357	813	pos	CDS	100	48
Clst_0965	oxidoreductase	1078365	1079930	1566	neg	CDS	100	2
Clst_0966	hypothetical protein	1080144	1081334	1191	neg	CDS	100	50
Clst_0967	transcriptional regulator	1081475	1082359	885	pos	CDS	100	11
Clst_0968	Pck	1082556	1084367	1812	pos	CDS	100	71
Clst_0969	ABC transporter periplasmic subunit-1	1084766	1085746	981	pos	CDS	100	0
Clst_0970	ABC transporter periplasmic subunit-2	1085761	1086684	924	pos	CDS	100	0
Clst_0971	ABC transporter permease subunit	1086763	1088505	1743	pos	CDS	100	6
Clst_0972	response regulator	1088553	1090820	2268	neg	CDS	100	2
Clst_0973	transporter	1091079	1091888	810	pos	CDS	100	3
Clst_0974	oxidoreductase	1091982	1093124	1143	neg	CDS	100	36
Clst_0975	hypothetical protein	1093692	1093934	243	pos	CDS	100	0
Clst_0976	branched-chain amino acid permease 	1094163	1094855	693	pos	CDS	100	0
Clst_0977	membrane protein	1094840	1095163	324	pos	CDS	100	0
Clst_0978	transcriptional regulator	1095293	1095895	603	pos	CDS	100	4
Clst_0979	efflux transporter	1095993	1097213	1221	pos	CDS	100	0
Clst_0980	efflux pump protein	1097197	1100256	3060	pos	CDS	100	1
Clst_0981	copper amine oxidase	1100344	1101531	1188	neg	CDS	100	22
Clst_0982	ABC transporter ATPase/permease subunit	1101929	1103734	1806	pos	CDS	100	15
Clst_0983	ABC transporter ATPase/permease subunit	1103727	1105559	1833	pos	CDS	100	20
Clst_0984	hypothetical protein	1105820	1106812	993	pos	CDS	100	34
Clst_0985	transcriptional regulator	1107030	1108028	999	pos	CDS	100	0
Clst_0986	Adh	1108131	1109330	1200	pos	CDS	100	29
Clst_0987	amidase	1109352	1110470	1119	pos	CDS	100	15
Clst_0988	sugar phosphate isomerase	1110571	1111386	816	pos	CDS	100	0
Clst_0989	dehydrogenase	1111400	1112413	1014	pos	CDS	100	7
Clst_0990	alpha-mannosidase	1112458	1115580	3123	pos	CDS	100	2
Clst_0992	transcriptional regulator	1115641	1118040	2400	neg	CDS	100	1
Clst_0993	ABC transporter periplasmic subunit-1	1118305	1119249	945	pos	CDS	100	0
Clst_0994	ABC transporter periplasmic subunit-2	1119267	1120151	885	pos	CDS	97	0
Clst_0995	ABC transporter periplasmic subunit	1120230	1121954	1725	pos	CDS	99	4
Clst_0996	rhamnogalacturonase	1122025	1123071	1047	pos	CDS	100	0
Clst_0997	hypothetical protein	1123068	1123733	666	pos	CDS	100	0
Clst_0998	hypothetical protein	1123817	1125466	1650	neg	CDS	100	21
Clst_0999	major facilitator superfamily protein	1125649	1126815	1167	pos	CDS	100	0
Clst_1000	transcriptional regulator	1126867	1128006	1140	pos	CDS	100	0
Clst_1001	rhamnogalacturonase	1128136	1130307	2172	pos	CDS	100	18
Clst_1002	deacetylase	1130309	1130989	681	pos	CDS	100	24
Clst_1003	rhamnogalacturonase	1131098	1132138	1041	pos	CDS	100	4
Clst_1004	superoxide dismutase	1132230	1132868	639	pos	CDS	100	0
Clst_1005	collagen-binding domain-containing protein	1133205	1134548	1344	pos	CDS	100	0
Clst_1006	hypothetical protein	1134782	1135219	438	pos	CDS	100	0
Clst_1007	ABC transporter permease subunit	1135170	1137263	2094	pos	CDS	99	0
Clst_1008	ABC transporter periplasmic subunit-2	1137275	1138174	900	pos	CDS	100	0
Clst_1009	hypothetical protein	1138495	1139730	1236	pos	CDS	100	0
Clst_1010	hypothetical protein	1140148	1141662	1515	pos	CDS	100	0
Clst_1011	TrkA	1141713	1142543	831	pos	CDS	100	0
Clst_1012	TrkB	1142540	1143490	951	pos	CDS	100	0
Clst_1013	glycerol kinase	1143492	1144796	1305	pos	CDS	100	2
Clst_1014	hypothetical protein	1144825	1144983	159	pos	CDS	100	0
Clst_1015	L-fucose isomerase	1145017	1146420	1404	pos	CDS	100	10
Clst_1016	alpha-L-rhamnosidase	1146524	1149310	2787	pos	CDS	100	5
Clst_1017	glycogen debranching enzyme	1149405	1150703	1299	pos	CDS	100	0
Clst_1018	transcriptional regulator	1150833	1151852	1020	pos	CDS	100	18
Clst_1019	DNA helicase	1151905	1154286	2382	neg	CDS	100	3
Clst_1020	zinc-binding domain-containing protein	1154593	1154778	186	neg	CDS	100	52
Clst_1021	hydroxylamine reductase	1155047	1156609	1563	neg	CDS	98	0
Clst_1022	protein kinase	1156715	1157416	702	pos	CDS	100	26
Clst_1023	acyl-CoA synthetase	1157553	1159271	1719	pos	CDS	100	36
Clst_1024	YchF	1159358	1160452	1095	neg	CDS	100	44
Clst_1025	PQQ-like domain-containing protein	1160545	1162347	1803	neg	CDS	100	0
Clst_1026	hypothetical protein	1162770	1164452	1683	pos	CDS	100	2
Clst_1027	phenylalanyl-tRNA synthetase alpha subunit	1164979	1165998	1020	pos	CDS	100	43
Clst_1028	phenylalanyl-tRNA synthetase beta subunit	1166036	1168414	2379	pos	CDS	100	41
Clst_1029	nucleotidyltransferase	1168455	1169696	1242	neg	CDS	100	6
Clst_1030	2-isopropylmalate synthase	1170266	1171933	1668	pos	CDS	100	7
Clst_1031	D-alanyl-D-alanine carboxypeptidase	1172057	1173097	1041	pos	CDS	100	12
Clst_1032	D-alanyl-D-alanine carboxypeptidase	1173243	1174253	1011	pos	CDS	100	0
Clst_1033	transposase	1174407	1175477	1071	neg	CDS	100	0
Clst_1034	tRNA_Gly_TCC	1175690	1175763	74	pos	tRNA	100	0
Clst_1035	tRNA_Arg_TCT	1175767	1175843	77	pos	tRNA	100	0
Clst_1036	hypothetical protein	1176832	1177296	465	pos	CDS	100	6
Clst_1037	antitermination factor NusA	1177343	1178476	1134	pos	CDS	100	42
Clst_1038	nucleic acid-binding protein 	1178533	1178826	294	pos	CDS	100	28
Clst_1039	ribosomal protein L7AE	1178816	1179142	327	pos	CDS	100	8
Clst_1040	translation initiation factor-2	1179143	1182499	3357	pos	CDS	100	38
Clst_1041	ribosome-binding factor A	1182533	1182886	354	pos	CDS	100	51
Clst_1042	exopolyphosphatase	1182900	1183844	945	pos	CDS	100	23
Clst_1043	tRNA pseudouridine synthase B	1183845	1184756	912	pos	CDS	100	0
Clst_1044	riboflavin kinase	1184803	1185744	942	pos	CDS	100	4
Clst_1045	FtsI	1185707	1187446	1740	pos	CDS	100	0
Clst_1046	phage shock protein	1187507	1187935	429	pos	CDS	100	12
Clst_1047	hypothetical protein	1187932	1188834	903	pos	CDS	100	14
Clst_1048	sporulation transcription factor	1189000	1189797	798	pos	CDS	100	44
Clst_1049	methylase	1189876	1190439	564	pos	CDS	100	17
Clst_1050	acetyl-CoA carboxylase carboxyltransferase alpha/beta subunit	1190666	1192216	1551	pos	CDS	100	62
Clst_1051	biotin carboxyl carrier protein	1192291	1192713	423	pos	CDS	100	42
Clst_1052	OadA	1192789	1194183	1395	pos	CDS	100	51
Clst_1053	Gpi	1194304	1195656	1353	pos	CDS	100	45
Clst_1054	histidine kinase	1195913	1196839	927	pos	CDS	100	0
Clst_1055	bacterial translation initiation factor-3	1197069	1197599	531	pos	CDS	100	55
Clst_1056	ribosomal protein L35	1197663	1197860	198	pos	CDS	100	21
Clst_1057	ribosomal protein L20P	1197880	1198236	357	pos	CDS	100	33
Clst_1058	hypothetical protein	1198454	1199326	873	pos	CDS	100	19
Clst_1059	hypothetical protein	1199319	1200659	1341	pos	CDS	100	0
Clst_1060	sodium-phosphate symporter	1200729	1202456	1728	pos	CDS	100	5
Clst_1062	phosphate-sulfate permease	1202485	1203540	1056	pos	CDS	100	3
Clst_1063	phosphate transport regulator	1203619	1204242	624	pos	CDS	100	38
Clst_1064	phosphoglucosamine mutase	1204348	1205697	1350	pos	CDS	100	38
Clst_1065	acetyltransferase	1205760	1206251	492	pos	CDS	100	20
Clst_1066	beta-xylosidase	1206477	1207457	981	pos	CDS	100	0
Clst_1067	beta-xylosidase	1207477	1209039	1563	pos	CDS	100	6
Clst_1068	ABC transporter permease subunit	1209310	1212273	2964	pos	CDS	100	5
Clst_1069	ABC transporter periplasmic subunit-1	1212286	1213197	912	pos	CDS	100	0
Clst_1070	ABC transporter periplasmic subunit-2	1213215	1214087	873	pos	CDS	100	0
Clst_1071	Pgl	1214109	1216175	2067	pos	CDS	100	0
Clst_1072	hypothetical protein	1216162	1218429	2268	pos	CDS	99	2
Clst_1073	ABC transporter periplasmic subunit-1	1218426	1219421	996	pos	CDS	100	0
Clst_1074	ABC transporter permease subunit	1219418	1220398	981	pos	CDS	100	0
Clst_1075	ABC transporter periplasmic subunit	1220460	1221974	1515	pos	CDS	100	18
Clst_1076	transcriptional regulator	1222232	1223269	1038	pos	CDS	100	7
Clst_1077	ABC transporter permease subunit	1223554	1226478	2925	pos	CDS	100	3
Clst_1078	ABC transporter permease subunit	1226489	1227457	969	pos	CDS	100	4
Clst_1079	ABC transporter periplasmic subunit-2	1227459	1228352	894	pos	CDS	100	0
Clst_1080	TPR repeat-containing protein	1228359	1229837	1479	pos	CDS	100	2
Clst_1081	Yip1 domain-containing protein	1229834	1230457	624	pos	CDS	100	0
Clst_1082	hypothetical protein	1230467	1233052	2586	pos	CDS	100	1
Clst_1083	ABC transporter periplasmic subunit-1	1233049	1233957	909	pos	CDS	100	0
Clst_1084	ABC transporter periplasmic subunit-2	1234029	1235000	972	pos	CDS	100	0
Clst_1085	ABC transporter permease subunit	1234997	1236541	1545	pos	CDS	100	18
Clst_1086	xylanase	1236654	1238183	1530	pos	CDS	100	0
Clst_1087	mannosylglucose phosphorylase	1238197	1239213	1017	pos	CDS	100	15
Clst_1088	hypothetical protein	1239506	1240084	579	pos	CDS	100	20
Clst_1089	activase	1240247	1243258	3012	pos	CDS	100	14
Clst_1090	hypothetical protein	1243231	1244490	1260	pos	CDS	100	25
Clst_1091	deacetylase	1244574	1245314	741	pos	CDS	100	16
Clst_1092	GAF domain-containing protein	1245474	1245977	504	pos	CDS	100	32
Clst_1093	membrane protein	1245970	1246389	420	neg	CDS	100	8
Clst_1094	GltA	1246830	1248203	1374	pos	CDS	100	37
Clst_1095	Smc	1248321	1252025	3705	pos	CDS	100	7
Clst_1096	FtsY	1252098	1253006	909	pos	CDS	100	31
Clst_1097	IMP dehydrogenase	1253147	1254640	1494	pos	CDS	100	58
Clst_1098	ClpP	1254840	1255598	759	pos	CDS	100	0
Clst_1099	hypothetical protein	1255595	1255861	267	pos	CDS	100	0
Clst_1102	D-3-phosphoglycerate dehydrogenase	1256330	1257934	1605	pos	CDS	100	58
Clst_1103	ribosomal protein S12P	1258056	1259396	1341	pos	CDS	100	29
Clst_1104	CDP-diacylglycerol-glycerol-3-phosphate 3-phosphatidyltransferase	1259421	1259990	570	pos	CDS	100	17
Clst_1105	hypothetical protein	1260116	1260751	636	pos	CDS	100	18
Clst_1106	phosphate-acyl-acyl carrier protein acyltransferase	1260758	1261756	999	pos	CDS	100	35
Clst_1107	3-oxoacyl-acyl-carrier-protein synthase-3	1261758	1262750	993	pos	CDS	100	37
Clst_1108	acyl-carrier-protein S-malonyltransferase	1262770	1263702	933	pos	CDS	100	46
Clst_1109	3-oxoacyl-acyl-carrier-protein reductase	1263752	1264489	738	pos	CDS	100	52
Clst_1110	acyl carrier protein	1264553	1264783	231	pos	CDS	100	16
Clst_1111	3-oxoacyl-acyl-carrier-protein synthase-2	1264898	1266133	1236	pos	CDS	100	26
Clst_1112	ribonuclease 3	1266211	1266930	720	pos	CDS	100	42
Clst_1113	histone acetyltransferase	1266927	1267943	1017	pos	CDS	100	10
Clst_1114	pantothenate kinase	1267991	1268830	840	neg	CDS	100	37
Clst_1115	membrane protein	1268947	1269561	615	neg	CDS	100	0
Clst_1116	hydrolyase alpha subunit	1269882	1270736	855	pos	CDS	100	18
Clst_1117	methyltransferase	1270750	1271604	855	pos	CDS	100	23
Clst_1119	DNA binding domain-containing protein	1271655	1271897	243	neg	CDS	100	36
Clst_1120	membrane protein	1272187	1272774	588	pos	CDS	100	10
Clst_1121	membrane protein	1272777	1273307	531	pos	CDS	100	0
Clst_1122	response regulator	1273436	1274122	687	pos	CDS	100	12
Clst_1123	histidine kinase	1274122	1275591	1470	pos	CDS	100	20
Clst_1124	LysM domain-containing protein	1275657	1276424	768	neg	CDS	100	0
Clst_1125	serine protease	1276784	1278169	1386	pos	CDS	100	10
Clst_1126	phosphoribosylformylglycinamidine synthase	1278410	1282165	3756	pos	CDS	100	31
Clst_1127	hypothetical protein	1282232	1282837	606	pos	CDS	100	8
Clst_1128	hypothetical protein	1282923	1283138	216	pos	CDS	100	15
Clst_1129	hypothetical protein	1283241	1283900	660	neg	CDS	100	0
Clst_1130	amidase domain-containing protein	1284086	1285216	1131	pos	CDS	100	0
Clst_1131	HEAT repeat-containing protein	1285285	1285635	351	neg	CDS	100	20
Clst_1132	tRNA_Leu_GAG	1285840	1285925	86	neg	tRNA	100	0
Clst_1133	hypothetical protein	1286084	1286386	303	neg	CDS	95	0
Clst_1134	ABC transporter	1286481	1287008	528	pos	CDS	99	0
Clst_1135	hypothetical protein	1287019	1287669	651	pos	CDS	85	0
Clst_1136	hypothetical protein	1287496	1287969	474	neg	CDS	100	0
Clst_1137	SCP-PR1 domain-containing protein	1288347	1290158	1812	pos	CDS	100	18
Clst_1138	membrane protein	1290331	1290996	666	pos	CDS	100	0
Clst_1139	transcriptional regulator	1291275	1291754	480	pos	CDS	100	0
Clst_1140	ABC transporter ATPase/permease subunit	1291759	1293495	1737	pos	CDS	100	13
Clst_1141	ABC transporter ATPase/permease subunit	1293495	1295423	1929	pos	CDS	100	19
Clst_1142	zinc-ribbon domain-containing protein	1295807	1296178	372	pos	CDS	100	20
Clst_1143	integral membrane protein	1296336	1297268	933	pos	CDS	100	10
Clst_1144	dihydrodipicolinate reductase	1297330	1298085	756	neg	CDS	100	48
Clst_1145	dihydrodipicolinate synthase	1298118	1298996	879	neg	CDS	100	39
Clst_1146	aspartate semialdehyde dehydrogenase	1299002	1300003	1002	neg	CDS	100	63
Clst_1147	hypothetical protein	1300699	1301052	354	pos	CDS	100	0
Clst_1148	signal recognition particle 	1301068	1302411	1344	pos	CDS	100	44
Clst_1149	ribosomal protein S16	1302499	1302732	234	pos	CDS	100	56
Clst_1150	RNA-binding protein 	1302807	1303037	231	pos	CDS	100	71
Clst_1151	thioredoxin	1303272	1303598	327	pos	CDS	100	69
Clst_1152	cytosine deaminase	1303721	1305028	1308	pos	CDS	100	28
Clst_1153	RNA-binding protein	1305067	1306827	1761	neg	CDS	100	19
Clst_1154	hypothetical protein	1307067	1307159	93	pos	CDS	100	0
Clst_1155	membrane protein	1307242	1308045	804	pos	CDS	100	6
Clst_1156	hypothetical protein	1308197	1310158	1962	pos	CDS	100	9
Clst_1157	SLH domain-containing protein	1310180	1311712	1533	pos	CDS	100	11
Clst_1158	peptidase	1311804	1313291	1488	pos	CDS	100	24
Clst_1159	PQQ-like domain-containing protein	1313327	1314484	1158	pos	CDS	100	11
Clst_1160	fructose-1-phosphate kinase	1314549	1315493	945	pos	CDS	100	15
Clst_1161	mannose-6-phosphate isomerase	1315510	1316580	1071	pos	CDS	100	27
Clst_1162	copper chaperone	1316703	1316909	207	pos	CDS	100	22
Clst_1163	hypothetical protein	1317129	1317233	105	pos	CDS	100	0
Clst_1164	transposase	1317211	1318437	1227	neg	CDS	100	32
Clst_1165	hypothetical protein	1318615	1318869	255	pos	CDS	100	0
Clst_1166	OadB	1319190	1320452	1263	pos	CDS	100	12
Clst_1167	hypothetical protein	1320465	1320602	138	pos	CDS	100	0
Clst_1168	beta-glucosidase	1320864	1323662	2799	pos	CDS	100	14
Clst_1169	dehydrogenase	1323672	1324700	1029	neg	CDS	100	18
Clst_1170	acetyltransferase	1324782	1325549	768	neg	CDS	100	0
Clst_1171	alpha-glucosidase	1325921	1328254	2334	neg	CDS	100	4
Clst_1172	DNA-binding domain-containing protein	1328411	1329277	867	pos	CDS	100	3
Clst_1173	hypothetical protein	1329274	1329723	450	pos	CDS	100	15
Clst_1174	nicotinate-nucleotide adenylyltransferase	1329743	1330345	603	pos	CDS	100	10
Clst_1175	hydrolase	1330348	1330929	582	pos	CDS	100	36
Clst_1176	signal peptidase-1	1330998	1331609	612	pos	CDS	100	21
Clst_1177	transposase	1331824	1332447	624	pos	CDS	100	0
Clst_1178	transposase	1332415	1333641	1227	neg	CDS	100	32
Clst_1179	transposase	1333783	1334466	684	pos	CDS	97	0
Clst_1180	DNA modification methylase	1334807	1335874	1068	pos	CDS	100	28
Clst_1181	hypothetical protein	1335906	1336244	339	neg	CDS	100	16
Clst_1182	transcriptional regulator	1336241	1336813	573	neg	CDS	100	42
Clst_1183	transposase	1337205	1338425	1221	pos	CDS	97	0
Clst_1184	transcriptional regulator	1338945	1339484	540	pos	CDS	100	33
Clst_1185	ABC transporter ATPase subunit	1339507	1340547	1041	pos	CDS	100	29
Clst_1186	ABC transporter permease subunit-1	1340548	1341393	846	pos	CDS	100	10
Clst_1187	ABC transporter permease subunit-2	1341387	1342166	780	pos	CDS	100	0
Clst_1188	ABC transporter periplasmic subunit	1342163	1343221	1059	pos	CDS	100	16
Clst_1189	kynurenine formamidase	1343271	1343891	621	neg	CDS	100	35
Clst_1190	Zwf	1343895	1345415	1521	neg	CDS	100	36
Clst_1191	arginine decarboxylase	1345596	1347056	1461	pos	CDS	100	7
Clst_1192	thymidylate kinase	1347053	1347688	636	pos	CDS	100	28
Clst_1193	hypothetical protein	1347718	1348176	459	pos	CDS	100	0
Clst_1194	DNA polymerase-3 gamma-tau subunit	1348284	1349252	969	pos	CDS	100	18
Clst_1195	hypothetical protein	1349256	1350134	879	pos	CDS	100	27
Clst_1196	Indolepyruvate ferredoxin oxidoreductase alpha-beta subunit	1350259	1350429	171	pos	CDS	100	0
Clst_1197	O-methyltransferase	1350546	1351268	723	pos	CDS	100	19
Clst_1198	hydrolyase beta subunit	1351265	1351816	552	pos	CDS	100	21
Clst_1199	nucleotide binding domain-containing protein	1351854	1352543	690	pos	CDS	100	6
Clst_1200	formate hydrogenlyase subunit 6	1352610	1352816	207	pos	CDS	100	0
Clst_1201	pyruvate-ferredoxin oxidoreductase alpha subunit	1352828	1353901	1074	pos	CDS	100	8
Clst_1202	pyruvate-ferredoxin oxidoreductase beta subunit	1353951	1354697	747	pos	CDS	100	14
Clst_1203	pyruvate-ferredoxin oxidoreductase gamma subunit	1354701	1355234	534	pos	CDS	100	40
Clst_1204	membrane protein	1355284	1355766	483	neg	CDS	100	5
Clst_1205	hypothetical protein	1355965	1356510	546	pos	CDS	100	9
Clst_1206	ribonuclease R	1356623	1358884	2262	pos	CDS	100	30
Clst_1207	tRNA_Glu_TTC	1359021	1359095	75	pos	tRNA	100	0
Clst_1208	tRNA_Asp_GTC	1359106	1359182	77	pos	tRNA	100	0
Clst_1209	tRNA_Thr_TGT	1359194	1359269	76	pos	tRNA	100	0
Clst_1210	transposase	1360110	1360793	684	neg	CDS	98	0
Clst_1211	transposase	1360935	1362161	1227	pos	CDS	100	32
Clst_1212	transposase	1362129	1362632	504	neg	CDS	100	0
Clst_1213	hydrolase 	1363156	1364760	1605	pos	CDS	100	0
Clst_1214	hypothetical protein	1364772	1364984	213	pos	CDS	100	0
Clst_1215	tRNA_Gln_CTG	1365340	1365413	74	pos	tRNA	99	0
Clst_1216	efflux protein	1365566	1366948	1383	neg	CDS	100	0
Clst_1217	PilB	1367276	1369432	2157	pos	CDS	100	0
Clst_1218	PilT	1369444	1370502	1059	pos	CDS	100	0
Clst_1219	PilM	1370533	1371630	1098	pos	CDS	100	0
Clst_1220	PulF	1371643	1372860	1218	pos	CDS	100	0
Clst_1221	methylation domain-containing protein	1372970	1373521	552	pos	CDS	100	15
Clst_1222	hypothetical protein	1373666	1374085	420	pos	CDS	100	0
Clst_1223	PilN	1374181	1374741	561	pos	CDS	100	0
Clst_1224	hypothetical protein	1374741	1375925	1185	pos	CDS	100	0
Clst_1225	methylation domain-containing protein	1375927	1376400	474	pos	CDS	99	0
Clst_1226	hypothetical protein	1376397	1378625	2229	pos	CDS	100	0
Clst_1227	hypothetical protein	1378636	1379874	1239	pos	CDS	100	0
Clst_1228	SLH domain-containing protein	1379891	1381033	1143	pos	CDS	100	13
Clst_1229	vWA domain-containing protein	1381062	1383047	1986	pos	CDS	100	7
Clst_1230	aminotransferase 	1383108	1384169	1062	neg	CDS	100	44
Clst_1231	phosphatase	1384327	1384824	498	pos	CDS	100	20
Clst_1232	shikimate dehydrogenase	1384849	1385736	888	pos	CDS	100	11
Clst_1233	ComFB	1385785	1386054	270	pos	CDS	100	0
Clst_1234	ABC transporter ATPase subunit	1386189	1386956	768	pos	CDS	100	5
Clst_1235	ABC transporter permease subunit	1386949	1387749	801	pos	CDS	100	0
Clst_1236	ABC transporter periplasmic subunit	1387768	1388763	996	pos	CDS	100	7
Clst_1237	hypothetical protein	1388828	1389430	603	neg	CDS	100	5
Clst_1238	radical SAM protein	1389681	1390616	936	pos	CDS	100	4
Clst_1239	tRNA methyltransferase	1390680	1392008	1329	pos	CDS	100	12
Clst_1240	hypothetical protein	1392020	1392121	102	pos	CDS	100	0
Clst_1241	ATPase	1392155	1394011	1857	pos	CDS	100	11
Clst_1242	Pta	1394298	1395290	993	pos	CDS	100	30
Clst_1243	Ack	1395348	1396544	1197	pos	CDS	100	33
Clst_1244	aspartate kinase	1396706	1398061	1356	pos	CDS	100	38
Clst_1245	hypothetical protein	1398242	1398487	246	neg	CDS	100	0
Clst_1246	hypothetical protein	1398533	1398874	342	neg	CDS	100	0
Clst_1247	transposase	1399068	1400288	1221	pos	CDS	100	0
Clst_1248	hypothetical protein	1400318	1400890	573	neg	CDS	100	0
Clst_1249	hypothetical protein	1401296	1401400	105	pos	CDS	100	0
Clst_1250	3-deoxy-D-arabinoheptulosonate-7-phosphate synthase	1401515	1402534	1020	pos	CDS	100	65
Clst_1251	3-dehydroquinate synthase	1402537	1403610	1074	pos	CDS	100	46
Clst_1252	3-phosphoshikimate 1-carboxyvinyltransferase	1403591	1404889	1299	pos	CDS	100	33
Clst_1253	chorismate synthase	1404867	1405976	1110	pos	CDS	100	56
Clst_1254	chorismate mutase	1405980	1407125	1146	pos	CDS	100	42
Clst_1255	shikimate dehydrogenase	1407201	1408004	804	pos	CDS	100	36
Clst_1256	shikimate kinase	1408106	1408615	510	pos	CDS	100	29
Clst_1257	hypothetical protein	1408673	1409419	747	neg	CDS	100	0
Clst_1258	D-alanyl-D-alanine carboxypeptidase	1409595	1410773	1179	pos	CDS	100	0
Clst_1259	alanine-glyoxylate aminotransferase	1410926	1412260	1335	pos	CDS	100	37
Clst_1260	adenylosuccinate lyase	1412512	1413942	1431	pos	CDS	100	40
Clst_1261	transcriptional regulator	1414138	1414884	747	pos	CDS	100	35
Clst_1262	ABC transporter periplasmic subunit	1415133	1416143	1011	pos	CDS	100	36
Clst_1263	ABC transporter permease subunit	1416252	1416914	663	pos	CDS	100	0
Clst_1264	ABC transporter ATPase subunit	1416916	1417629	714	pos	CDS	100	14
Clst_1265	S-adenosylmethionine-tRNA ribosyltransferase-isomerase	1417636	1418781	1146	pos	CDS	100	7
Clst_1266	esterase	1418807	1419637	831	pos	CDS	100	24
Clst_1267	hypothetical protein	1419726	1420253	528	pos	CDS	100	0
Clst_1268	tRNA-guanine transglycosylase	1420345	1421478	1134	pos	CDS	100	12
Clst_1269	YajC	1421677	1422027	351	pos	CDS	100	32
Clst_1270	RimM	1422083	1422592	510	pos	CDS	100	22
Clst_1271	tRNA-guanine-N1-methyltransferase	1422589	1423302	714	pos	CDS	100	0
Clst_1272	ATPase	1423365	1424669	1305	pos	CDS	100	34
Clst_1273	hypothetical protein	1424707	1424937	231	pos	CDS	100	0
Clst_1274	sporulation protein 4A	1425081	1426562	1482	pos	CDS	100	55
Clst_1275	aspartyl aminopeptidase	1426784	1428220	1437	pos	CDS	100	31
Clst_1276	periplasmic protease	1428370	1431972	3603	pos	CDS	100	21
Clst_1277	XerD	1431978	1432958	981	neg	CDS	100	17
Clst_1278	hypothetical protein	1433597	1434751	1155	neg	CDS	100	29
Clst_1279	transpeptidase	1434951	1435646	696	neg	CDS	100	0
Clst_1280	hypothetical protein	1435723	1436628	906	neg	CDS	100	7
Clst_1281	signal peptide-containing protein	1437278	1437760	483	neg	CDS	100	0
Clst_1282	hypothetical protein	1437999	1438517	519	neg	CDS	100	0
Clst_1283	signal peptidase-1	1438525	1439118	594	neg	CDS	100	20
Clst_1284	hypothetical protein	1439158	1439463	306	neg	CDS	100	0
Clst_1285	nitrogen regulator	1440085	1440777	693	neg	CDS	100	35
Clst_1286	hypothetical protein	1440778	1442295	1518	neg	CDS	100	0
Clst_1287	DNA-binding transcriptional activator	1442417	1443601	1185	neg	CDS	100	6
Clst_1288	hypothetical protein	1443866	1445356	1491	neg	CDS	100	10
Clst_1289	prepilin peptidase-1	1445696	1446490	795	neg	CDS	100	3
Clst_1290	hydrogenase maturation factor	1446606	1447604	999	neg	CDS	100	13
Clst_1291	hypothetical protein	1447654	1448367	714	neg	CDS	100	0
Clst_1292	hypothetical protein	1448392	1449741	1350	neg	CDS	100	0
Clst_1293	ThiI	1449780	1450952	1173	neg	CDS	100	39
Clst_1294	cysteine desulfurase	1450990	1452138	1149	neg	CDS	100	27
Clst_1295	phosphoesterase	1452192	1452677	486	neg	CDS	100	0
Clst_1296	purine NTP pyrophosphatase	1452712	1453335	624	neg	CDS	100	4
Clst_1297	ribonuclease PH	1453335	1454057	723	neg	CDS	100	26
Clst_1298	N-acetylmuramoyl-L-alanine amidase	1454255	1457026	2772	neg	CDS	100	5
Clst_1299	hypothetical protein	1457439	1458005	567	neg	CDS	100	0
Clst_1300	small-conductance channel protein	1458030	1459121	1092	neg	CDS	100	3
Clst_1301	beta-glucosidase	1459154	1460437	1284	neg	CDS	100	6
Clst_1302	hypothetical protein	1460444	1461214	771	neg	CDS	100	0
Clst_1303	methionyl-tRNA formyltransferase	1461192	1462142	951	neg	CDS	100	38
Clst_1304	peptide deformylase	1462158	1462625	468	neg	CDS	100	22
Clst_1305	PriA	1462692	1465124	2433	neg	CDS	100	4
Clst_1306	hypothetical protein	1465258	1465668	411	neg	CDS	100	0
Clst_1307	DNA-binding protein	1465713	1466378	666	neg	CDS	100	56
Clst_1308	hypothetical protein	1466736	1467359	624	neg	CDS	100	0
Clst_1309	hypothetical protein	1467458	1468051	594	neg	CDS	100	10
Clst_1310	hypothetical protein	1468260	1469219	960	neg	CDS	100	0
Clst_1311	hypothetical protein	1469206	1469757	552	neg	CDS	100	0
Clst_1312	hypothetical protein	1469758	1470153	396	neg	CDS	100	0
Clst_1313	hypothetical protein	1470180	1470644	465	neg	CDS	100	8
Clst_1314	hypothetical protein	1470677	1472695	2019	neg	CDS	100	0
Clst_1315	CpaF	1472695	1474548	1854	neg	CDS	100	2
Clst_1316	nucleotide binding domain-containing protein	1474541	1475356	816	neg	CDS	100	3
Clst_1317	hypothetical protein	1475360	1476034	675	neg	CDS	100	0
Clst_1318	hypothetical protein	1476055	1476990	936	neg	CDS	100	0
Clst_1319	protein kinase	1477005	1478417	1413	neg	CDS	100	2
Clst_1320	hypothetical protein	1478742	1478936	195	neg	CDS	100	14
Clst_1321	ribosome recycling factor	1478939	1479493	555	neg	CDS	100	49
Clst_1322	uridylate kinase	1479496	1480209	714	neg	CDS	100	28
Clst_1323	translation elongation factor Ts	1480293	1480943	651	neg	CDS	100	70
Clst_1324	ribosomal protein S2	1480972	1481778	807	neg	CDS	100	52
Clst_1325	CpaF	1481976	1483247	1272	neg	CDS	100	28
Clst_1326	AAA domain-containing protein	1483274	1484299	1026	neg	CDS	100	27
Clst_1327	YunB	1484441	1485148	708	neg	CDS	100	0
Clst_1328	RNA polymerase sigma factor	1485218	1486549	1332	neg	CDS	100	16
Clst_1329	DNA primase	1486587	1488383	1797	neg	CDS	100	12
Clst_1330	deoxyguanosinetriphosphate triphosphohydrolase	1488485	1489489	1005	neg	CDS	100	46
Clst_1331	DNA binding domain-containing protein	1489685	1489924	240	neg	CDS	100	0
Clst_1332	ketol-acid reductoisomerase	1490074	1491066	993	neg	CDS	100	38
Clst_1333	acetolactate synthase small subunit	1491101	1491589	489	neg	CDS	100	25
Clst_1334	dihydroxyacid dehydratase	1491662	1493320	1659	neg	CDS	100	7
Clst_1335	acetolactate synthase large subunit	1493418	1495037	1620	neg	CDS	100	9
Clst_1336	3-isopropylmalate dehydrogenase	1495117	1496208	1092	neg	CDS	100	29
Clst_1337	3-isopropylmalate dehydratase small subunit	1496255	1496743	489	neg	CDS	100	27
Clst_1338	3-isopropylmalate dehydratase large subunit	1496793	1498058	1266	neg	CDS	100	14
Clst_1339	poly-gamma-glutamate biosynthesis enzyme	1498344	1499558	1215	pos	CDS	100	5
Clst_1340	DNA topoisomerase-1	1499605	1501737	2133	neg	CDS	100	11
Clst_1341	deacetylase	1501872	1502633	762	neg	CDS	100	5
Clst_1342	galactosidase	1503544	1505325	1782	neg	CDS	100	51
Clst_1343	hypothetical protein	1505475	1505840	366	neg	CDS	100	0
Clst_1344	HemZ	1505903	1507363	1461	neg	CDS	100	7
Clst_1345	hydrolase	1507386	1508018	633	neg	CDS	100	19
Clst_1346	Tyr-tRNA deacylase	1508032	1508493	462	neg	CDS	100	27
Clst_1347	alarmone synthetase	1508505	1510715	2211	neg	CDS	100	9
Clst_1348	RecJ	1510699	1512873	2175	neg	CDS	100	5
Clst_1349	ribosomal protein S21	1513110	1513286	177	neg	CDS	100	49
Clst_1350	diadenosine tetraphosphate hydrolase	1513427	1513771	345	neg	CDS	100	67
Clst_1351	alanyl-tRNA synthetase	1513825	1516464	2640	neg	CDS	100	37
Clst_1352	ribose-phosphate pyrophosphokinase	1516881	1517837	957	neg	CDS	100	23
Clst_1353	permease	1517943	1518980	1038	neg	CDS	100	0
Clst_1354	hypothetical protein	1519066	1519245	180	neg	CDS	100	18
Clst_1355	hypothetical protein	1519258	1519791	534	neg	CDS	88	0
Clst_1356	hypothetical protein	1519979	1521349	1371	pos	CDS	100	33
Clst_1357	amidase domain-containing protein	1521337	1521843	507	neg	CDS	100	2
Clst_1358	RNA polymerase sigma factor	1521979	1522734	756	neg	CDS	100	7
Clst_1359	anti-sigma F regulator	1522776	1523204	429	neg	CDS	100	26
Clst_1360	anti-anti-sigma regulator	1523259	1523570	312	neg	CDS	100	0
Clst_1361	hypothetical protein	1523617	1524567	951	neg	CDS	100	12
Clst_1362	glycogen debranching enzyme	1524606	1526570	1965	neg	CDS	100	14
Clst_1363	hypothetical protein	1526571	1527842	1272	neg	CDS	100	13
Clst_1364	kinase	1527829	1528713	885	neg	CDS	100	36
Clst_1365	UDP-N-acetylmuramate dehydrogenase	1528716	1529636	921	neg	CDS	100	20
Clst_1366	Hpr-Ser kinase	1529673	1530659	987	neg	CDS	100	29
Clst_1367	L-threonine synthase	1530681	1532174	1494	neg	CDS	100	24
Clst_1368	chlor-arch-YYY domain-containing protein	1532529	1534802	2274	neg	CDS	100	11
Clst_1369	membrane protein	1535079	1535534	456	pos	CDS	100	9
Clst_1370	hypothetical protein	1535558	1537801	2244	pos	CDS	100	4
Clst_1371	protoporphyrinogen oxidase	1537826	1539124	1299	pos	CDS	100	39
Clst_1372	glycosyltransferase	1539160	1540104	945	pos	CDS	100	19
Clst_1373	dehydrogenase	1540107	1541171	1065	neg	CDS	100	14
Clst_1374	tRNA_Tyr_GTA	1541246	1541331	86	neg	tRNA	100	0
Clst_1375	prolyl-tRNA synthetase	1541461	1543191	1731	neg	CDS	100	33
Clst_1376	hydrolase 	1543225	1543812	588	neg	CDS	100	36
Clst_1377	heat shock protein	1543874	1545736	1863	neg	CDS	100	24
Clst_1378	4-hydroxy-3-methylbut-2-en-1-yl diphosphate synthase	1545923	1546984	1062	neg	CDS	100	44
Clst_1379	RseP	1546986	1548272	1287	neg	CDS	100	4
Clst_1380	1-deoxy-D-xylulose 5-phosphate reductoisomerase	1548312	1549511	1200	neg	CDS	100	21
Clst_1381	CDP-diglyceride synthetase	1549528	1550424	897	neg	CDS	100	2
Clst_1382	undecaprenyl diphosphate synthase	1550440	1551180	741	neg	CDS	100	20
Clst_1383	FOG-FHA domain-containing protein	1551266	1552804	1539	neg	CDS	100	2
Clst_1384	peptidase	1552817	1553338	522	neg	CDS	100	0
Clst_1385	pilus protein	1553322	1554629	1308	neg	CDS	100	0
Clst_1386	hypothetical protein	1554626	1557703	3078	neg	CDS	100	1
Clst_1387	pilus protein	1557700	1558377	678	neg	CDS	100	0
Clst_1388	hypothetical protein	1558374	1558568	195	neg	CDS	100	0
Clst_1389	TadB	1558589	1559464	876	neg	CDS	100	0
Clst_1390	TadB	1559479	1560282	804	neg	CDS	100	0
Clst_1391	histidine kinase	1560444	1561943	1500	neg	CDS	100	6
Clst_1392	response regulator	1561927	1562643	717	neg	CDS	100	3
Clst_1393	hypothetical protein	1562643	1563158	516	neg	CDS	100	15
Clst_1394	deacetylase	1563304	1564266	963	neg	CDS	100	59
Clst_1395	1-acyl-sn-glycerol-3-phosphate acyltransferase	1564444	1565658	1215	pos	CDS	100	2
Clst_1396	GMP synthase	1566082	1567620	1539	neg	CDS	100	40
Clst_1397	hypothetical protein	1567831	1567986	156	pos	CDS	100	38
Clst_1398	hypothetical protein	1568078	1569301	1224	neg	CDS	100	8
Clst_1399	methyltransferase	1569491	1570360	870	neg	CDS	100	32
Clst_1400	hypothetical protein	1570649	1570816	168	pos	CDS	100	0
Clst_1401	Por	1571308	1574823	3516	neg	CDS	100	8
Clst_1402	transposase	1575140	1576366	1227	neg	CDS	100	32
Clst_1403	tRNA_Pro_GGG	1576767	1576843	77	pos	tRNA	100	0
Clst_1404	hypothetical protein	1577114	1577302	189	pos	CDS	100	59
Clst_1405	coat F domain-containing protein	1577315	1577593	279	pos	CDS	100	26
Clst_1406	O-acetylhomoserine sulfhydrylase	1577714	1579003	1290	neg	CDS	100	45
Clst_1407	homoserine O-succinyltransferase	1579041	1579964	924	neg	CDS	100	35
Clst_1408	hydrolase	1580181	1581143	963	neg	CDS	100	31
Clst_1409	HD-GYP domain-containing protein	1581161	1582225	1065	neg	CDS	100	16
Clst_1410	hypothetical protein	1582391	1582786	396	neg	CDS	100	15
Clst_1411	phosphoglucomutase	1582856	1584583	1728	neg	CDS	100	40
Clst_1412	metallophosphoesterase	1584647	1585429	783	neg	CDS	100	23
Clst_1413	hypothetical protein	1585511	1587106	1596	neg	CDS	100	42
Clst_1414	methenyltetrahydrofolate cyclohydrolase	1587336	1588187	852	neg	CDS	100	33
Clst_1415	glutaredoxin-like protein	1588399	1588710	312	neg	CDS	100	7
Clst_1416	TPR repeat-containing protein	1588884	1590659	1776	neg	CDS	100	16
Clst_1417	FtsK	1590705	1593266	2562	neg	CDS	100	19
Clst_1418	N-acyl-D-glucosamine 2-epimerase	1593362	1594564	1203	neg	CDS	100	29
Clst_1419	hypothetical protein	1594824	1595294	471	pos	CDS	100	0
Clst_1420	XerD	1595353	1596204	852	neg	CDS	100	37
Clst_1421	ADP-ribose pyrophosphatase	1596433	1596984	552	neg	CDS	100	49
Clst_1422	ribonuclease	1596981	1597436	456	neg	CDS	100	0
Clst_1423	pyrroline-5-carboxylate reductase	1597433	1598245	813	neg	CDS	100	39
Clst_1424	RuvB	1598268	1599287	1020	neg	CDS	100	27
Clst_1425	RuvA	1599312	1599911	600	neg	CDS	100	4
Clst_1426	RuvC	1599937	1600437	501	neg	CDS	100	0
Clst_1427	argininosuccinate synthase	1600620	1601843	1224	pos	CDS	100	28
Clst_1428	argininosuccinate lyase	1601840	1603216	1377	pos	CDS	100	17
Clst_1429	hypothetical protein	1603299	1603616	318	neg	CDS	100	24
Clst_1430	xylanase	1603958	1605103	1146	neg	CDS	100	9
Clst_1431	cob-l-yrinic acid a-c-diamide adenosyltransferase	1605124	1605732	609	neg	CDS	100	16
Clst_1432	membrane protein	1605836	1606297	462	neg	CDS	100	0
Clst_1433	hypothetical protein	1606464	1606568	105	pos	CDS	100	0
Clst_1434	hypothetical protein	1606705	1606818	114	pos	CDS	100	0
Clst_1435	phosphatidylglycerophosphate synthase	1606859	1607431	573	neg	CDS	100	0
Clst_1436	acyl-CoA thioester hydrolase	1607424	1607852	429	neg	CDS	100	20
Clst_1437	Pfk	1607884	1608855	972	neg	CDS	100	37
Clst_1438	hypothetical protein	1608960	1609154	195	neg	CDS	100	37
Clst_1439	DNA polymerase-3 catalytic subunit	1609292	1612951	3660	neg	CDS	100	13
Clst_1440	xylanase	1613148	1613942	795	neg	CDS	100	46
Clst_1441	5-10-methenyltetrahydrofolate synthetase	1614015	1614575	561	neg	CDS	100	7
Clst_1442	zinc-ribbon domain-containing protein	1614705	1615043	339	neg	CDS	100	34
Clst_1443	collagenase	1615179	1616399	1221	neg	CDS	100	33
Clst_1444	O-methyltransferase	1616459	1617115	657	neg	CDS	100	7
Clst_1445	hypothetical protein	1617178	1618290	1113	neg	CDS	100	31
Clst_1446	TypA	1618290	1620122	1833	neg	CDS	100	10
Clst_1447	cysteine protease	1620226	1622721	2496	neg	CDS	100	6
Clst_1448	hypothetical protein	1622702	1623937	1236	neg	CDS	100	17
Clst_1449	ATPase	1624025	1624957	933	neg	CDS	100	52
Clst_1450	UDP-N-acetylmuramoylalanine-D-glutamate ligase	1624991	1626397	1407	neg	CDS	100	24
Clst_1451	dinucleotide-utilizing enzyme	1626516	1627289	774	neg	CDS	100	6
Clst_1452	hypothetical protein	1627326	1627460	135	neg	CDS	100	0
Clst_1453	tRNA_Leu_CAG	1627669	1627755	87	neg	tRNA	100	0
Clst_1454	efflux protein	1627832	1629208	1377	neg	CDS	100	0
Clst_1455	LysM domain-containing protein	1629499	1630770	1272	pos	CDS	100	4
Clst_1456	methylase	1630839	1631630	792	neg	CDS	100	0
Clst_1457	4-hydroxy-3-methylbut-2-en-1-yl diphosphate reductase	1631729	1633765	2037	neg	CDS	100	40
Clst_1458	1-acyl-sn-glycerol-3-phosphate acyltransferase	1633793	1634377	585	neg	CDS	100	14
Clst_1459	cytidylate kinase	1634381	1635055	675	neg	CDS	100	43
Clst_1460	HutP	1635085	1635510	426	neg	CDS	100	18
Clst_1461	hypothetical protein	1635640	1636080	441	neg	CDS	100	0
Clst_1462	flavoprotein	1636174	1637400	1227	neg	CDS	100	7
Clst_1463	transcriptional regulator	1637419	1638279	861	neg	CDS	100	51
Clst_1464	hydrolase	1638409	1639236	828	neg	CDS	100	16
Clst_1465	tRNA-guanine-N7-methyltransferase	1639411	1640073	663	pos	CDS	100	5
Clst_1466	hypothetical protein	1640790	1641077	288	pos	CDS	100	0
Clst_1467	tRNA_Trp_CCA	1641455	1641530	76	neg	tRNA	100	0
Clst_1468	hypothetical protein	1641813	1642037	225	pos	CDS	100	15
Clst_1469	hydrolase 	1642194	1642505	312	neg	CDS	100	9
Clst_1470	deoxyribonuclease	1642502	1645390	2889	neg	CDS	100	16
Clst_1471	restriction endonuclease	1645405	1646718	1314	neg	CDS	100	14
Clst_1472	methyltransferase subunit	1646713	1648291	1579	neg	CDS	100	30
Clst_1474	laminin domain-containing protein	1648821	1649216	396	pos	CDS	100	0
Clst_1475	protease	1649424	1650803	1380	pos	CDS	100	45
Clst_1476	protease	1650818	1652116	1299	pos	CDS	100	49
Clst_1477	NAD+ synthetase	1652226	1654157	1932	neg	CDS	100	24
Clst_1478	hypothetical protein	1654290	1655378	1089	neg	CDS	100	26
Clst_1479	glycerol dehydrogenase	1655785	1657155	1371	pos	CDS	100	28
Clst_1480	vWA domain-containing protein	1657158	1659971	2814	neg	CDS	100	5
Clst_1481	aerotolerance regulator	1659949	1661760	1812	neg	CDS	100	8
Clst_1482	hypothetical protein	1661840	1662703	864	neg	CDS	100	12
Clst_1483	ATPase	1662700	1663686	987	neg	CDS	100	46
Clst_1484	hypothetical protein	1663713	1665431	1719	neg	CDS	100	4
Clst_1485	hypothetical protein	1665464	1666066	603	neg	CDS	100	0
Clst_1486	ABC transporter ATPase subunit	1666339	1667274	936	neg	CDS	100	21
Clst_1487	hypothetical protein	1667274	1669919	2646	neg	CDS	100	24
Clst_1488	DprA	1670048	1671160	1113	neg	CDS	100	9
Clst_1489	magnesium chelatase-related protein	1671170	1672702	1533	neg	CDS	100	20
Clst_1490	lysophospholipase	1673088	1673885	798	pos	CDS	100	0
Clst_1491	hypothetical protein	1673859	1674032	174	neg	CDS	100	0
Clst_1492	germination protein	1674046	1675326	1281	neg	CDS	100	0
Clst_1493	spore germination protein	1675310	1676431	1122	neg	CDS	100	0
Clst_1494	GerA	1676406	1678226	1821	neg	CDS	100	0
Clst_1495	tRNA_Val_GAC	1678506	1678582	77	pos	tRNA	100	0
Clst_1496	isopropylmalate-homocitrate-citramalate synthase	1678734	1680278	1545	neg	CDS	100	43
Clst_1497	transcriptional regulator	1680393	1681043	651	neg	CDS	100	9
Clst_1498	histidine kinase	1681062	1682210	1149	neg	CDS	100	5
Clst_1499	NrdR	1682227	1682682	456	neg	CDS	100	56
Clst_1500	sporulation protein	1682855	1683154	300	neg	CDS	100	0
Clst_1501	RNA polymerase sigma factor	1683252	1684022	771	neg	CDS	100	0
Clst_1502	RNA polymerase sigma factor	1684220	1684942	723	neg	CDS	100	0
Clst_1503	peptidase	1685052	1685948	897	neg	CDS	100	0
Clst_1504	hydrolase	1686404	1687144	741	pos	CDS	100	27
Clst_1505	membrane protease	1687177	1688058	882	pos	CDS	100	0
Clst_1506	glutamate-5-semialdehyde dehydrogenase	1688030	1689316	1287	neg	CDS	100	49
Clst_1507	metal-binding domain-containing protein	1689563	1689973	411	pos	CDS	100	51
Clst_1508	bacterial peptide chain release factor-3	1689997	1691595	1599	pos	CDS	100	10
Clst_1509	phage shock protein	1691640	1691831	192	neg	CDS	100	14
Clst_1510	ACT domain-containing protein	1691930	1692370	441	neg	CDS	100	31
Clst_1511	beta helix region-containing protein	1692518	1694386	1869	neg	CDS	100	13
Clst_1512	GDP-mannose 4-6-dehydratase	1694656	1695684	1029	pos	CDS	100	0
Clst_1513	nucleoside-diphosphate-sugar epimerase	1695697	1696632	936	pos	CDS	100	0
Clst_1514	cell division initiation protein	1696688	1697140	453	neg	CDS	100	23
Clst_1515	aminoglycoside phosphotransferase	1697208	1698140	933	neg	CDS	100	0
Clst_1516	hypothetical protein	1698181	1699140	960	neg	CDS	100	3
Clst_1517	hypothetical protein	1699100	1700191	1092	neg	CDS	100	0
Clst_1518	GDP-fucose O-fucosyltransferase	1700181	1701362	1182	neg	CDS	100	0
Clst_1519	nucleoside-diphosphate-sugar epimerase	1701537	1702586	1050	neg	CDS	100	0
Clst_1520	pyruvate dehydrogenase complex E1 component beta subunit	1702600	1703643	1044	neg	CDS	100	0
Clst_1521	pyruvate dehydrogenase complex E1 component alpha subunit	1703660	1704625	966	neg	CDS	100	0
Clst_1522	hypothetical protein	1704645	1705565	921	neg	CDS	100	0
Clst_1523	mannose-1-phosphate guanylyltransferase	1705592	1706665	1074	neg	CDS	100	0
Clst_1524	LysM domain-containing protein	1707077	1707355	279	neg	CDS	100	0
Clst_1525	LexA	1707537	1708172	636	pos	CDS	100	5
Clst_1526	hypothetical protein	1708280	1708567	288	neg	CDS	100	13
Clst_1527	cell division initiation protein	1708672	1709118	447	neg	CDS	100	19
Clst_1528	membrane protein	1709145	1709423	279	neg	CDS	100	0
Clst_1529	hypothetical protein	1709436	1709888	453	neg	CDS	100	24
Clst_1530	pyridoxal phosphate enzyme	1709943	1710656	714	neg	CDS	100	36
Clst_1531	secretion protein	1710656	1711978	1323	neg	CDS	100	13
Clst_1532	cystathionine beta-lyase	1712081	1713379	1299	neg	CDS	100	26
Clst_1533	TPR repeat-containing protein	1713405	1714235	831	neg	CDS	100	16
Clst_1534	quinolinate synthetase	1714329	1715246	918	neg	CDS	100	20
Clst_1535	xanthine phosphoribosyltransferase	1715641	1716216	576	pos	CDS	100	12
Clst_1536	nucleoside-binding protein	1716221	1717321	1101	pos	CDS	100	47
Clst_1537	ABC transporter ATPase subunit	1717476	1719011	1536	pos	CDS	100	29
Clst_1538	ABC transporter periplasmic subunit	1719002	1720072	1071	pos	CDS	100	6
Clst_1539	ABC transporter periplasmic subunit	1720074	1721015	942	pos	CDS	100	4
Clst_1540	pseudouridine synthase D	1721022	1721942	921	neg	CDS	100	4
Clst_1541	lipoprotein signal peptidase	1721939	1722442	504	neg	CDS	100	5
Clst_1542	LytB domain-containing protein	1722936	1724576	1641	neg	CDS	100	13
Clst_1543	dehydrogenase	1724678	1725787	1110	neg	CDS	100	18
Clst_1544	sugar phosphate isomerase	1725865	1726725	861	neg	CDS	100	0
Clst_1545	DNA-binding domain-containing protein	1726893	1727732	840	pos	CDS	100	4
Clst_1546	D-alanyl-D-alanine carboxypeptidase	1727944	1729275	1332	pos	CDS	100	22
Clst_1547	L-lysine 2-3-aminomutase	1729410	1730522	1113	neg	CDS	100	5
Clst_1548	Ala-Ala ligase	1730538	1731560	1023	neg	CDS	100	16
Clst_1549	LigD	1731887	1732759	873	neg	CDS	100	0
Clst_1550	LigD	1732804	1733715	912	neg	CDS	100	0
Clst_1551	Ku protein	1733719	1734543	825	neg	CDS	100	0
Clst_1552	phospholipase	1734778	1735449	672	pos	CDS	100	0
Clst_1553	glyoxalase-like domain-containing protein	1735702	1736127	426	neg	CDS	100	48
Clst_1554	hypothetical protein	1736550	1736978	429	pos	CDS	100	0
Clst_1555	efflux protein	1737124	1738467	1344	neg	CDS	100	0
Clst_1556	SLH domain-containing protein	1738830	1740134	1305	pos	CDS	100	36
Clst_1557	hypothetical protein	1740128	1743709	3582	pos	CDS	100	17
Clst_1558	SgbE	1743792	1744478	687	neg	CDS	100	22
Clst_1559	AraB	1744510	1746186	1677	neg	CDS	100	34
Clst_1560	AraR	1746243	1747322	1080	neg	CDS	100	6
Clst_1561	AraA	1747647	1749131	1485	pos	CDS	100	39
Clst_1562	hypothetical protein	1749194	1750867	1674	neg	CDS	100	27
Clst_1563	tRNA nucleotidyltransferase	1751130	1752356	1227	pos	CDS	100	8
Clst_1564	rhamnogalacturonan lyase	1752411	1754423	2013	neg	CDS	100	12
Clst_1565	hypothetical protein	1754501	1756057	1557	neg	CDS	100	20
Clst_1566	ABC transporter periplasmic subunit-2	1756086	1756967	882	neg	CDS	100	0
Clst_1567	ABC transporter permease subunit	1756980	1757936	957	neg	CDS	100	0
Clst_1568	histidine kinase	1758134	1759933	1800	pos	CDS	98	0
Clst_1569	response regulator	1759911	1760951	1041	pos	CDS	100	6
Clst_1570	chemotaxis protein	1760973	1763075	2103	neg	CDS	100	41
Clst_1571	hypothetical protein	1763329	1763433	105	pos	CDS	100	0
Clst_1572	hemolysin	1763552	1764910	1359	pos	CDS	100	9
Clst_1573	HEAT repeat-containing protein	1764963	1765304	342	neg	CDS	100	43
Clst_1574	transcriptional regulator	1765338	1765811	474	neg	CDS	100	13
Clst_1575	transporter	1765963	1767183	1221	neg	CDS	100	6
Clst_1576	uridine kinase	1767293	1768363	1071	neg	CDS	100	7
Clst_1577	hypothetical protein	1768356	1768679	324	neg	CDS	100	0
Clst_1578	hypothetical protein	1768697	1768888	192	neg	CDS	100	0
Clst_1579	glycerophosphoryl diester phosphodiesterase	1769356	1770159	804	neg	CDS	100	11
Clst_1580	sodium-melibiose symporter	1770164	1771444	1281	neg	CDS	100	3
Clst_1581	glycerol dehydrogenase	1771505	1772857	1353	neg	CDS	100	19
Clst_1582	sodium-proline symporter	1772878	1774449	1572	neg	CDS	100	5
Clst_1583	hypothetical protein	1774565	1775362	798	neg	CDS	100	42
Clst_1584	glycerol dehydrogenase	1775501	1776901	1401	neg	CDS	100	9
Clst_1585	DNA-binding domain-containing protein	1777508	1778389	882	pos	CDS	100	0
Clst_1586	AgaA	1778450	1780660	2211	neg	CDS	100	2
Clst_1587	ABC transporter periplasmic subunit-2	1780698	1781528	831	neg	CDS	100	0
Clst_1588	ABC transporter periplasmic subunit-1	1781539	1782441	903	neg	CDS	100	0
Clst_1589	ABC transporter permease subunit	1782537	1783859	1323	neg	CDS	100	29
Clst_1590	hypothetical protein	1788855	1788956	102	neg	CDS	100	0
Clst_1591	CRISPR protein 	1788953	1789231	279	neg	CDS	100	10
Clst_1592	CRISPR protein 	1789237	1790229	993	neg	CDS	100	7
Clst_1593	CRISPR protein 	1790266	1790757	492	neg	CDS	100	7
Clst_1594	CRISPR helicase	1790774	1793119	2346	neg	CDS	100	15
Clst_1595	CRISPR protein 	1793153	1793905	753	neg	CDS	100	41
Clst_1596	CRISPR autoregulator	1793902	1794777	876	neg	CDS	100	50
Clst_1597	CRISPR protein 	1794780	1796474	1695	neg	CDS	100	30
Clst_1598	CRISPR endoribonuclease	1796493	1797209	717	neg	CDS	100	37
Clst_1599	dehydrogenase	1797415	1799046	1632	neg	CDS	100	17
Clst_1600	membrane protein	1799091	1800287	1197	neg	CDS	100	9
Clst_1601	hypothetical protein	1800241	1800483	243	neg	CDS	100	7
Clst_1602	regulator	1800552	1800644	93	neg	CDS	100	0
Clst_1603	hypothetical protein	1800809	1801114	306	neg	CDS	100	0
Clst_1604	bacteriophage protein	1801328	1801738	411	pos	CDS	100	31
Clst_1605	hypothetical protein	1801742	1802353	612	neg	CDS	100	0
Clst_1606	hypothetical protein	1802393	1803475	1083	neg	CDS	100	16
Clst_1607	membrane protein	1803493	1805082	1590	neg	CDS	100	0
Clst_1608	phosphopantetheine attachment site-containing protein	1805088	1805318	231	neg	CDS	100	0
Clst_1609	peptide synthetase	1805321	1806850	1530	neg	CDS	100	27
Clst_1610	aspartate racemase	1806944	1807666	723	neg	CDS	100	29
Clst_1611	cysteine protease	1807736	1809232	1497	neg	CDS	100	20
Clst_1612	hypothetical protein	1809471	1809584	114	neg	CDS	100	0
Clst_1613	ribonuclease Z	1809581	1810495	915	neg	CDS	100	7
Clst_1614	dehydrogenase	1810523	1812190	1668	neg	CDS	100	6
Clst_1615	flavoprotein	1812130	1813371	1242	neg	CDS	100	7
Clst_1616	acyl-CoA synthetase	1813617	1815251	1635	neg	CDS	100	0
Clst_1617	tryptophanyl-tRNA synthetase	1815519	1816604	1086	neg	CDS	100	41
Clst_1618	nucleotidyltransferase	1816920	1818164	1245	pos	CDS	100	0
Clst_1619	CRISPR protein 	1818413	1819768	1356	neg	CDS	100	7
Clst_1620	CRISPR endoribonuclease	1820206	1820934	729	neg	CDS	100	9
Clst_1621	efflux protein	1821003	1822427	1425	neg	CDS	100	0
Clst_1622	histidine kinase	1822520	1823575	1056	neg	CDS	100	3
Clst_1623	response regulator	1823553	1824245	693	neg	CDS	100	0
Clst_1624	hypothetical protein	1824503	1824913	411	pos	CDS	100	0
Clst_1625	phosphate-acyl-acyl carrier protein acyltransferase	1824960	1825967	1008	pos	CDS	100	13
Clst_1626	oligoendopeptidase	1826009	1827703	1695	neg	CDS	100	36
Clst_1627	alpha-galactosidase	1827925	1829226	1302	neg	CDS	100	29
Clst_1628	chemotaxis sensory transducer	1829307	1831439	2133	neg	CDS	100	22
Clst_1629	aspartate-tyrosine-aromatic aminotransferase	1831705	1832871	1167	neg	CDS	100	58
Clst_1630	ABC transporter ATPase subunit	1833056	1833880	825	neg	CDS	100	29
Clst_1631	ABC transporter periplasmic subunit	1833864	1834574	711	neg	CDS	100	8
Clst_1632	ABC transporter permease subunit	1834807	1835664	858	neg	CDS	100	13
Clst_1633	response regulator	1836023	1836778	756	pos	CDS	100	0
Clst_1634	signal transduction protein	1836785	1838569	1785	pos	CDS	100	1
Clst_1635	ABC transporter periplasmic subunit	1838695	1839987	1293	pos	CDS	100	24
Clst_1636	ABC transporter permease subunit	1840111	1840995	885	pos	CDS	100	0
Clst_1637	ABC transporter periplasmic subunit-2	1841024	1841872	849	pos	CDS	100	0
Clst_1638	ABC transporter ATPase/permease subunit	1841900	1843627	1728	neg	CDS	100	2
Clst_1639	membrane protein	1843747	1844811	1065	neg	CDS	100	0
Clst_1640	Fdx	1844939	1845136	198	neg	CDS	100	18
Clst_1641	hypothetical protein	1845583	1847115	1533	pos	CDS	100	5
Clst_1642	hypothetical protein	1847155	1847349	195	neg	CDS	100	15
Clst_1643	pyrophosphatase	1847527	1848066	540	neg	CDS	100	29
Clst_1644	transposase	1848491	1849717	1227	pos	CDS	100	32
Clst_1645	chemotaxis sensory transducer	1850135	1851847	1713	pos	CDS	100	0
Clst_1646	hypothetical protein	1851878	1852078	201	pos	CDS	100	0
Clst_1647	endo-1,4-beta-galactosidase	1852164	1857590	5427	neg	CDS	97	3
Clst_1648	chemotaxis protein	1857845	1859950	2106	pos	CDS	100	38
Clst_1649	methionyl-tRNA synthetase	1860018	1862009	1992	neg	CDS	100	41
Clst_1650	threonyl-tRNA synthetase	1862934	1864583	1650	pos	CDS	100	0
Clst_1651	hypothetical protein	1864913	1865821	909	pos	CDS	100	16
Clst_1652	hypothetical protein	1865933	1867150	1218	neg	CDS	100	3
Clst_1653	RNA polymerase sigma factor	1867168	1867620	453	neg	CDS	100	0
Clst_1654	ABC transporter permease subunit	1867807	1868583	777	neg	CDS	96	0
Clst_1655	ABC transporter permease subunit	1868585	1869274	690	neg	CDS	100	0
Clst_1656	hypothetical protein	1869274	1869390	117	neg	CDS	100	0
Clst_1657	ABC transporter ATPase subunit	1869387	1870361	975	neg	CDS	100	0
Clst_1658	beta-lactamase	1870600	1871733	1134	pos	CDS	100	18
Clst_1659	mannose-6-phosphate isomerase	1871791	1872141	351	neg	CDS	100	34
Clst_1660	galacturonate lyase	1872261	1873304	1044	neg	CDS	100	11
Clst_1661	major facilitator superfamily protein	1873320	1874522	1203	neg	CDS	100	0
Clst_1662	chitinase	1874681	1876420	1740	neg	CDS	100	5
Clst_1663	methylthioribose-1-phosphate isomerase	1876467	1877501	1035	neg	CDS	100	15
Clst_1664	rubrerythrin	1877686	1878348	663	neg	CDS	100	37
Clst_1665	cupin domain-containing protein	1878565	1878912	348	neg	CDS	100	21
Clst_1666	murein transglycosylase	1878951	1880762	1812	neg	CDS	100	25
Clst_1667	hypothetical protein	1880942	1882105	1164	neg	CDS	100	6
Clst_1668	RNA polymerase sigma factor	1882102	1882590	489	neg	CDS	100	7
Clst_1669	glycosyltransferase	1882834	1884780	1947	neg	CDS	100	2
Clst_1670	phosphoglycerate dehydrogenase	1884948	1885916	969	neg	CDS	100	4
Clst_1671	transporter	1886220	1887419	1200	pos	CDS	100	0
Clst_1672	hydrolase 	1887480	1888298	819	pos	CDS	100	11
Clst_1673	hypothetical protein	1888912	1889901	990	neg	CDS	100	29
Clst_1674	hypothetical protein	1890010	1890654	645	neg	CDS	100	16
Clst_1675	major facilitator superfamily protein	1891024	1892325	1302	neg	CDS	100	0
Clst_1676	hypothetical protein	1892357	1892527	171	neg	CDS	100	0
Clst_1677	flavoprotein	1892527	1893096	570	neg	CDS	100	25
Clst_1678	ABC transporter ATPase/permease subunit	1893316	1895052	1737	pos	CDS	100	20
Clst_1679	ABC transporter ATPase/permease subunit	1895042	1896793	1752	pos	CDS	100	14
Clst_1680	metal-dependent repressor	1897684	1898091	408	pos	CDS	100	18
Clst_1681	Fe2+ transporter A	1898532	1898744	213	pos	CDS	100	0
Clst_1682	Fe2+ transporter A	1898771	1898992	222	pos	CDS	100	66
Clst_1683	FeoB	1899041	1901194	2154	pos	CDS	100	31
Clst_1684	hypothetical protein	1901222	1901389	168	pos	CDS	100	0
Clst_1685	alcohol dehydrogenase	1901442	1902230	789	neg	CDS	100	36
Clst_1686	hypothetical protein	1902410	1902883	474	neg	CDS	100	0
Clst_1687	amino acid uptake carrier	1903028	1904416	1389	neg	CDS	100	0
Clst_1688	flavodoxin domain-containing protein	1904643	1905128	486	neg	CDS	100	19
Clst_1689	chemotaxis protein	1905202	1907412	2211	neg	CDS	100	1
Clst_1690	hypothetical protein	1907524	1909344	1821	neg	CDS	100	0
Clst_1691	hypothetical protein	1909361	1910065	705	neg	CDS	100	0
Clst_1692	VTC domain-containing protein	1910058	1910786	729	neg	CDS	93	0
Clst_1693	response regulator	1910976	1911647	672	pos	CDS	100	0
Clst_1694	histidine kinase	1911644	1912870	1227	pos	CDS	100	0
Clst_1695	chemotaxis protein	1912981	1915464	2484	neg	CDS	100	1
Clst_1696	hypothetical protein	1915448	1915972	525	neg	CDS	100	0
Clst_1697	chemotaxis signal transduction protein	1916053	1916520	468	neg	CDS	100	0
Clst_1698	hypothetical protein	1916842	1918515	1674	pos	CDS	100	0
Clst_1699	transposase	1918835	1920106	1272	pos	CDS	100	2
Clst_1700	hypothetical protein	1920522	1920965	444	neg	CDS	100	0
Clst_1701	hypothetical protein	1921047	1921736	690	neg	CDS	100	0
Clst_1702	nitrogen regulator	1921860	1922720	861	pos	CDS	100	0
Clst_1703	chemotaxis response regulator	1922977	1924002	1026	neg	CDS	100	3
Clst_1704	MCP methyltransferase	1924029	1924844	816	neg	CDS	92	0
Clst_1705	hypothetical protein	1924855	1924995	141	neg	CDS	79	0
Clst_1706	CheW	1924992	1925486	495	neg	CDS	100	0
Clst_1707	chemotaxis protein	1925517	1927829	2313	neg	CDS	100	1
Clst_1708	hypothetical protein	1927775	1928221	447	neg	CDS	100	0
Clst_1709	asparagine synthase	1928415	1930259	1845	neg	CDS	100	7
Clst_1710	CTP synthase	1930383	1931993	1611	neg	CDS	100	19
Clst_1711	response regulator	1932100	1932669	570	neg	CDS	100	0
Clst_1712	L-glutamine synthetase	1932704	1934023	1320	neg	CDS	100	0
Clst_1713	glutamate synthase-3	1934117	1934833	717	neg	CDS	100	10
Clst_1714	glutamate synthase-2	1934903	1936408	1506	neg	CDS	100	48
Clst_1715	glutamate synthase-1	1936399	1937532	1134	neg	CDS	100	33
Clst_1716	aspartate-ammonia ligase	1938075	1939148	1074	pos	CDS	100	45
Clst_1717	L-glutamine synthetase	1939164	1941266	2103	pos	CDS	100	69
Clst_1718	adenylosuccinate synthetase	1941456	1942721	1266	pos	CDS	100	57
Clst_1719	chemotaxis response regulator	1942916	1944001	1086	neg	CDS	100	0
Clst_1720	methylase	1943992	1944807	816	neg	CDS	100	0
Clst_1721	chemotaxis protein	1945103	1949539	4437	neg	CDS	99	1
Clst_1722	chemotaxis protein	1949581	1951671	2091	neg	CDS	93	0
Clst_1723	chemotaxis signal transduction protein	1951685	1952113	429	neg	CDS	100	0
Clst_1724	response regulator	1952139	1952498	360	neg	CDS	100	8
Clst_1725	XerD	1952903	1953463	561	pos	CDS	100	0
Clst_1726	hypothetical protein	1953942	1954169	228	neg	CDS	100	0
Clst_1727	carboxynorspermidine decarboxylase	1954466	1955641	1176	neg	CDS	100	11
Clst_1728	carboxynorspermidine dehydrogenase	1955652	1956851	1200	neg	CDS	100	15
Clst_1729	agmatinase	1956945	1957796	852	neg	CDS	100	25
Clst_1730	spermidine synthase	1957789	1958634	846	neg	CDS	100	21
Clst_1731	arginine decarboxylase	1958637	1960079	1443	neg	CDS	100	11
Clst_1732	hypothetical protein	1960377	1960907	531	neg	CDS	100	0
Clst_1733	hypothetical protein	1960944	1961204	261	neg	CDS	100	0
Clst_1734	phosphohydrolase	1961188	1962021	834	neg	CDS	100	0
Clst_1735	hypothetical protein	1962655	1962786	132	neg	CDS	100	0
Clst_1736	SLH domain-containing protein	1963258	1964319	1062	neg	CDS	100	3
Clst_1737	hypothetical protein	1965111	1965452	342	neg	CDS	100	0
Clst_1738	hypothetical protein	1966134	1966256	123	pos	CDS	100	41
Clst_1739	transposase	1966811	1967353	543	pos	CDS	100	30
Clst_1740	transposase	1967325	1967906	582	pos	CDS	100	23
Clst_1741	helicase	1968010	1970709	2700	neg	CDS	100	1
Clst_1742	methyltransferase domain-containing protein	1970748	1973795	3048	neg	CDS	100	1
Clst_1743	hypothetical protein	1973792	1974382	591	neg	CDS	100	0
Clst_1744	ATPase	1974405	1977707	3303	neg	CDS	100	2
Clst_1745	transposase	1979485	1980705	1221	pos	CDS	100	0
Clst_1746	glucosamine-fructose-6-phosphate aminotransferase	1981294	1983105	1812	neg	CDS	100	42
Clst_1747	hypothetical protein	1983599	1983751	153	neg	CDS	100	0
Clst_1748	efflux protein	1984097	1985470	1374	neg	CDS	100	0
Clst_1749	transposase	1985943	1986344	402	pos	CDS	95	0
Clst_1750	transposase	1986421	1987119	699	pos	CDS	99	25
Clst_1751	hypothetical protein	1987139	1987252	114	neg	CDS	100	0
Clst_1752	transcriptional regulator	1987437	1988339	903	neg	CDS	100	28
Clst_1753	transporter	1988488	1989759	1272	pos	CDS	100	5
Clst_1754	chemotaxis sensory transducer	1990111	1992123	2013	pos	CDS	100	44
Clst_1755	diguanylate cyclase	1992221	1992760	540	neg	CDS	100	0
Clst_1756	PAS domain-containing protein	1992736	1993788	1053	neg	CDS	100	0
Clst_1757	tRNA_Val_CAC	1993927	1993999	73	pos	tRNA	100	0
Clst_1758	5-nucleotidase	1994108	1994975	868	neg	CDS	100	0
Clst_1760	hypothetical protein	1995005	1995958	954	neg	CDS	100	26
Clst_1761	hypothetical protein	1996334	1996726	393	neg	CDS	100	37
Clst_1762	HisH	1997091	1997696	606	pos	CDS	100	5
Clst_1763	HisF	1997806	1998561	756	pos	CDS	100	8
Clst_1764	L-2-amino-thiazoline-4-carboxylic acid hydrolase	1998706	1999365	660	pos	CDS	100	4
Clst_1765	hypothetical protein	1999457	1999789	333	neg	CDS	100	0
Clst_1766	radical SAM protein	2000053	2000979	927	pos	CDS	100	0
Clst_1767	phosphomethylpyrimidine kinase	2001154	2001948	795	neg	CDS	100	48
Clst_1768	phosphomethylpyrimidine kinase	2002108	2002893	786	neg	CDS	100	47
Clst_1769	haloacid dehalogenase	2002967	2003635	669	neg	CDS	100	29
Clst_1770	thiamine monophosphate synthase	2003658	2004374	717	neg	CDS	100	65
Clst_1771	hydroxyethylthiazole kinase	2004401	2005237	837	neg	CDS	100	37
Clst_1773	mannose-6-phosphate isomerase	2005748	2006320	573	pos	CDS	100	0
Clst_1774	methyltransferase	2006506	2007735	1230	pos	CDS	100	4
Clst_1775	flavoprotein	2007810	2009033	1224	neg	CDS	100	39
Clst_1776	chemotaxis sensory transducer	2009276	2011138	1863	neg	CDS	100	4
Clst_1777	chemotaxis signal transduction protein	2011194	2011688	495	neg	CDS	100	0
Clst_1778	transcriptional regulator	2012146	2012502	357	neg	CDS	100	8
Clst_1779	ATPase	2012798	2015449	2652	pos	CDS	100	2
Clst_1780	membrane protein	2015594	2016472	879	pos	CDS	100	13
Clst_1781	transporter	2016878	2018971	2094	pos	CDS	95	0
Clst_1782	hypothetical protein	2018968	2021271	2304	pos	CDS	100	0
Clst_1783	pullulanase	2021363	2026279	4917	neg	CDS	100	6
Clst_1784	methylase	2026631	2027452	822	neg	CDS	100	4
Clst_1785	methyltransferase domain-containing protein	2027731	2028123	393	neg	CDS	100	0
Clst_1786	ABC transporter periplasmic subunit	2028518	2029618	1101	neg	CDS	100	50
Clst_1787	ABC transporter ATPase subunit	2029684	2030436	753	neg	CDS	100	43
Clst_1788	ABC transporter permease subunit	2030437	2031432	996	neg	CDS	100	0
Clst_1789	ABC transporter permease subunit	2031383	2032465	1083	neg	CDS	100	2
Clst_1790	DNA-binding domain-containing protein	2032815	2033696	882	neg	CDS	100	3
Clst_1791	hypothetical protein	2034183	2035673	1491	pos	CDS	100	4
Clst_1792	FMN reductase	2035735	2036373	639	neg	CDS	100	14
Clst_1793	adenine/guanine phosphoribosyltransferase	2036613	2037197	585	neg	CDS	100	27
Clst_1794	permease	2037234	2038379	1146	neg	CDS	100	3
Clst_1795	ABC transporter periplasmic subunit	2038904	2040211	1308	pos	CDS	100	0
Clst_1796	ABC transporter periplasmic subunit	2040239	2040943	705	pos	CDS	100	0
Clst_1797	ABC transporter periplasmic subunit	2040956	2041681	726	pos	CDS	100	0
Clst_1798	ABC transporter ATPase subunit	2041718	2042473	756	pos	CDS	100	0
Clst_1799	ATPase	2042682	2043524	843	neg	CDS	100	33
Clst_1800	transcriptional regulator	2044021	2044467	447	pos	CDS	100	0
Clst_1801	FeoB	2044530	2046866	2337	pos	CDS	100	2
Clst_1802	copper amine oxidase	2047049	2047816	768	pos	CDS	100	0
Clst_1803	hypothetical protein	2047781	2047975	195	neg	CDS	100	0
Clst_1804	NAD(P)H-nitrite reductase	2048095	2049321	1227	neg	CDS	100	23
Clst_1805	hypothetical protein	2049486	2050547	1062	neg	CDS	100	9
Clst_1806	FhmA	2050860	2052284	1425	neg	CDS	100	27
Clst_1807	sporulation protein 2E	2052402	2053574	1173	neg	CDS	100	42
Clst_1808	FhmB	2053567	2055237	1671	neg	CDS	100	35
Clst_1809	FhmC	2055209	2055505	297	neg	CDS	100	49
Clst_1810	FhmD	2055507	2055749	243	neg	CDS	100	42
Clst_1811	phosphotransferase	2055763	2056512	750	neg	CDS	100	28
Clst_1812	AdhE	2056529	2059246	2718	neg	CDS	100	75
Clst_1813	transcriptional regulator	2059483	2060421	939	neg	CDS	100	38
Clst_1814	chemotaxis sensory transducer	2060758	2062788	2031	neg	CDS	100	8
Clst_1815	4-amino-4-deoxy-L-arabinose transferase	2063246	2064691	1446	pos	CDS	100	5
Clst_1816	Fe-Fe hydrogenase subunit	2064955	2065197	243	neg	CDS	100	0
Clst_1817	flavoprotein oxygenase	2065581	2066012	432	neg	CDS	100	0
Clst_1818	CRISPR endoribonuclease	2066297	2066683	387	pos	CDS	100	0
Clst_1819	CRISPR protein 	2066699	2068408	1710	pos	CDS	100	23
Clst_1820	CRISPR autoregulator	2068401	2069324	924	pos	CDS	100	30
Clst_1821	CRISPR protein 	2069389	2070099	711	pos	CDS	100	19
Clst_1822	CRISPR helicase	2070635	2072848	2214	pos	CDS	100	0
Clst_1823	CelZ	2073177	2076137	2961	neg	CDS	100	3
Clst_1824	CelY	2076280	2078991	2712	neg	CDS	100	0
Clst_1825	DNA topoisomerase-6 subunit A	2079831	2081051	1221	neg	CDS	100	7
Clst_1826	exonuclease 	2081065	2084352	3288	neg	CDS	100	22
Clst_1827	hypothetical protein	2084349	2085002	654	neg	CDS	100	21
Clst_1828	hypothetical protein	2084989	2086425	1437	neg	CDS	100	19
Clst_1829	amino acid carrier protein	2086803	2088167	1365	neg	CDS	100	0
Clst_1830	hypothetical protein	2088806	2089636	831	neg	CDS	100	0
Clst_1831	phosphatase 	2089708	2090373	666	neg	CDS	100	0
Clst_1832	26S proteasome regulatory subunit	2090476	2091669	1194	neg	CDS	100	6
Clst_1833	pyruvate formate lyase activator	2091985	2092899	915	neg	CDS	100	0
Clst_1834	hydrolase	2092984	2093685	702	neg	CDS	100	4
Clst_1835	hypothetical protein	2093884	2094210	327	neg	CDS	100	0
Clst_1836	NifH	2095058	2095375	318	neg	CDS	100	0
Clst_1837	glutamine synthetase	2095947	2098052	2106	neg	CDS	100	59
Clst_1838	aspartyl/glutamyl-tRNA amidotransferase subunit B	2098711	2100126	1416	neg	CDS	100	35
Clst_1839	aspartyl/glutamyl-tRNA amidotransferase subunit A	2100123	2101583	1461	neg	CDS	100	29
Clst_1840	aspartyl/glutamyl-tRNA amidotransferase subunit C	2101580	2101873	294	neg	CDS	100	23
Clst_1841	aspartyl-tRNA synthetase	2101936	2103681	1746	neg	CDS	100	29
Clst_1843	hypothetical protein	2104591	2105094	504	neg	CDS	100	0
Clst_1844	hypothetical protein	2105389	2105601	213	neg	CDS	100	0
Clst_1845	flavoprotein oxygenase	2106226	2106669	444	neg	CDS	100	0
Clst_1846	hypothetical protein	2106642	2106809	168	neg	CDS	100	0
Clst_1847	transcriptional regulator	2106815	2107225	411	neg	CDS	100	0
Clst_1848	hypothetical protein	2107497	2107685	189	neg	CDS	100	0
Clst_1849	hypothetical protein	2107856	2108308	453	neg	CDS	100	0
Clst_1850	hypothetical protein	2108424	2108996	573	pos	CDS	100	0
Clst_1851	hypothetical protein	2109065	2109652	588	neg	CDS	100	0
Clst_1852	XynA	2109920	2111875	1956	pos	CDS	100	0
Clst_1853	hypothetical protein	2112562	2112810	249	neg	CDS	55	0
Clst_1854	hypothetical protein	2113168	2113902	735	pos	CDS	100	5
Clst_1855	hypothetical protein	2114044	2114706	663	neg	CDS	100	35
Clst_1856	ThiW	2114826	2115320	495	neg	CDS	100	0
Clst_1858	hypothetical protein	2115858	2117003	1146	neg	CDS	100	2
Clst_1859	acetyltransferase	2117269	2117745	477	neg	CDS	100	6
Clst_1860	CAAX protease	2117979	2118287	309	neg	CDS	100	0
Clst_1861	hypothetical protein	2118322	2118624	303	neg	CDS	100	0
Clst_1862	TfoX	2118747	2119010	264	neg	CDS	100	11
Clst_1863	hypothetical protein	2119905	2120375	471	pos	CDS	100	7
Clst_1864	hypothetical protein	2120844	2121116	273	neg	CDS	100	0
Clst_1865	hypothetical protein	2121132	2121731	600	neg	CDS	100	0
Clst_1866	hypothetical protein	2121742	2122581	840	neg	CDS	100	8
Clst_1867	peptidase	2122630	2123199	570	neg	CDS	100	0
Clst_1868	hypothetical protein	2123353	2123784	432	neg	CDS	100	0
Clst_1869	transposase	2124113	2124955	843	neg	CDS	99	0
Clst_1870	transposase	2125068	2126294	1227	pos	CDS	100	32
Clst_1871	recombinase	2126276	2127076	801	neg	CDS	100	0
Clst_1872	hypothetical protein	2127116	2127622	507	neg	CDS	100	0
Clst_1873	23S rRNA methyltransferase	2127954	2129318	1365	neg	CDS	100	19
Clst_1874	hypothetical protein	2129888	2130676	789	pos	CDS	100	45
Clst_1875	hypothetical protein	2130694	2131266	573	pos	CDS	100	5
Clst_1876	transcriptional regulator	2131526	2131861	336	neg	CDS	100	0
Clst_1877	response regulator	2132010	2132423	414	pos	CDS	100	0
Clst_1878	diaminopimelate dehydrogenase	2132931	2133869	939	neg	CDS	100	21
Clst_1879	ribosomal protein L11	2134219	2134890	672	neg	CDS	100	21
Clst_1880	ABC transporter ATPase subunit	2135233	2136006	774	neg	CDS	94	0
Clst_1881	ABC transporter permease subunit	2136010	2136783	774	neg	CDS	100	0
Clst_1882	ABC transporter periplasmic subunit	2136793	2137773	981	neg	CDS	100	0
Clst_1883	CO dehydrogenase catalytic subunit	2137795	2139792	1998	neg	CDS	100	0
Clst_1884	acetyltransferase	2140211	2140780	570	neg	CDS	100	36
Clst_1885	multitransmembrane protein	2141005	2142234	1230	neg	CDS	100	0
Clst_1886	alkaline phosphatase	2142251	2143783	1533	neg	CDS	100	13
Clst_1887	histidine kinase	2144195	2144431	237	neg	CDS	100	0
Clst_1888	histidine kinase	2144892	2145947	1056	neg	CDS	100	9
Clst_1889	cysteine synthase	2146117	2147049	933	neg	CDS	100	55
Clst_1890	transcriptional regulator	2147283	2147729	447	pos	CDS	100	15
Clst_1891	cystathionine synthase	2147751	2148902	1152	pos	CDS	100	1
Clst_1892	beta-cystathionase	2148895	2150076	1182	pos	CDS	100	10
Clst_1893	peptidase	2150346	2152056	1711	pos	CDS	100	0
Clst_1895	molybdenum-iron nitrogenase alpha subunit	2152363	2153838	1476	pos	CDS	100	0
Clst_1896	molybdenum-iron nitrogenase beta subunit	2153835	2155178	1344	pos	CDS	100	2
Clst_1897	hypothetical protein	2155191	2155526	336	pos	CDS	100	0
Clst_1898	Fe-S oxidoreductase	2155542	2156417	876	pos	CDS	100	0
Clst_1899	O-acetylhomoserine sulfhydrylase	2156554	2157879	1326	pos	CDS	100	0
Clst_1900	ABC transporter periplasmic subunit	2157894	2158976	1083	pos	CDS	100	9
Clst_1901	ABC transporter permease subunit	2159053	2160135	1083	pos	CDS	100	0
Clst_1902	ABC transporter ATPase subunit	2160120	2160935	816	pos	CDS	100	0
Clst_1903	iron nitrogenase	2160956	2161804	849	pos	CDS	100	3
Clst_1904	efflux protein	2161820	2163196	1377	neg	CDS	100	0
Clst_1905	glucosamine-6-phosphate isomerase	2163434	2164147	714	pos	CDS	100	22
Clst_1906	MgtE	2164791	2166125	1335	pos	CDS	100	24
Clst_1907	FeoB	2166206	2168356	2151	neg	CDS	100	1
Clst_1908	Fe2+ transporter A	2168385	2168624	240	neg	CDS	100	0
Clst_1909	metal-dependent repressor	2168770	2169282	513	pos	CDS	100	0
Clst_1910	GTP-binding domain-containing protein	2169292	2171946	2655	neg	CDS	100	1
Clst_1911	N-acetylglucosamine-6-phosphate deacetylase	2172175	2173407	1233	neg	CDS	100	14
Clst_1912	membrane protein	2173767	2174714	948	pos	CDS	100	4
Clst_1913	CcmA	2174737	2175159	423	pos	CDS	100	51
Clst_1914	hypothetical protein	2175161	2176585	1425	neg	CDS	100	7
Clst_1915	MCP methylation inhibitor	2176609	2177091	483	neg	CDS	100	47
Clst_1916	acyl-phosphate glycerol-3-phosphate acyltransferase	2177162	2177776	615	neg	CDS	100	7
Clst_1917	EngA	2177802	2179124	1323	neg	CDS	100	21
Clst_1918	diaminopimelate decarboxylase	2179345	2180652	1308	neg	CDS	100	34
Clst_1919	ribosomal protein L12P	2180902	2181297	396	neg	CDS	100	55
Clst_1920	ribosomal protein L10P	2181327	2181944	618	neg	CDS	100	30
Clst_1921	ribosomal protein L1P	2182097	2182792	696	neg	CDS	100	54
Clst_1922	ribosomal protein L11P	2182857	2183282	426	neg	CDS	100	42
Clst_1923	NusG	2183367	2183894	528	neg	CDS	100	48
Clst_1924	SecE	2183943	2184158	216	neg	CDS	100	0
Clst_1925	ribosomal protein L33P	2184214	2184363	150	neg	CDS	100	22
Clst_1926	tryptophan synthase alpha subunit	2184586	2185371	786	neg	CDS	100	17
Clst_1927	tryptophan synthase beta subunit	2185364	2186548	1185	neg	CDS	100	18
Clst_1928	phosphoribosylanthranilate isomerase	2186610	2187224	615	neg	CDS	100	4
Clst_1929	indole-3-glycerol phosphate synthase	2187221	2188054	834	neg	CDS	100	14
Clst_1930	anthranilate phosphoribosyltransferase	2188060	2189070	1011	neg	CDS	100	13
Clst_1931	glutamine amidotransferase	2189063	2189647	585	neg	CDS	100	5
Clst_1932	anthranilate synthase subunit 1	2189651	2191105	1455	neg	CDS	100	36
Clst_1933	PpdK	2191635	2194274	2640	neg	CDS	100	60
Clst_1934	glycyl-tRNA synthetase	2194559	2195950	1392	neg	CDS	100	46
Clst_1935	DNA-directed RNA polymerase omega subunit	2195985	2196200	216	neg	CDS	100	40
Clst_1936	guanylate kinase	2196220	2196792	573	neg	CDS	100	6
Clst_1937	hypothetical protein	2196789	2197073	285	neg	CDS	100	68
Clst_1938	hypothetical protein	2197108	2197986	879	neg	CDS	100	40
Clst_1939	response regulator	2198041	2198412	372	neg	CDS	100	27
Clst_1940	RNA methyltransferase	2198409	2199182	774	neg	CDS	100	9
Clst_1941	ribosomal protein-lysine N-methyltransferase	2199167	2200093	927	neg	CDS	100	23
Clst_1942	DnaJ	2200120	2201259	1140	neg	CDS	100	15
Clst_1943	DnaK	2201484	2203343	1860	neg	CDS	100	35
Clst_1944	GrpE	2203406	2204074	669	neg	CDS	100	43
Clst_1945	HrcA	2204118	2205170	1053	neg	CDS	100	12
Clst_1946	coproporphyrinogen-3 oxidase	2205746	2206891	1146	neg	CDS	100	3
Clst_1947	LepA	2206901	2208712	1812	neg	CDS	100	25
Clst_1948	hypothetical protein	2208792	2208935	144	pos	CDS	100	0
Clst_1949	sporulation protein 4B	2208932	2210203	1272	neg	CDS	100	0
Clst_1950	uracil-DNA glycosylase	2210391	2211110	720	neg	CDS	100	6
Clst_1951	excinuclease subunit B	2211161	2213140	1980	neg	CDS	100	14
Clst_1952	SecG	2213276	2213509	234	neg	CDS	100	33
Clst_1953	RecO	2213613	2214353	741	neg	CDS	100	0
Clst_1954	hypothetical protein	2214326	2214493	168	neg	CDS	100	0
Clst_1955	hypothetical protein	2214634	2216118	1485	neg	CDS	100	18
Clst_1956	Era	2216264	2217154	891	neg	CDS	100	39
Clst_1957	cytidine deaminase	2217167	2217586	420	neg	CDS	100	14
Clst_1958	sodium transporter	2217753	2219123	1371	neg	CDS	100	4
Clst_1959	ClpB	2219478	2222075	2598	neg	CDS	100	50
Clst_1960	molecular chaperone 	2222139	2223053	915	neg	CDS	100	11
Clst_1961	glucose-1-phosphate adenylyltransferase	2223298	2224578	1281	pos	CDS	100	3
Clst_1962	glucose-1-phosphate adenylyltransferase	2224580	2225692	1113	pos	CDS	100	0
Clst_1963	nucleoside phosphorylase	2225697	2226548	852	pos	CDS	100	0
Clst_1964	hypothetical protein	2226541	2227560	1020	pos	CDS	100	6
Clst_1965	lyase	2227578	2228948	1371	neg	CDS	100	28
Clst_1966	hypothetical protein	2228964	2229113	150	neg	CDS	100	0
Clst_1967	patatin	2229455	2230483	1029	neg	CDS	100	0
Clst_1968	hypothetical protein	2230638	2233175	2538	pos	CDS	100	13
Clst_1969	thiamine diphosphokinase	2233172	2233807	636	neg	CDS	100	13
Clst_1970	Rpe	2233804	2234502	699	neg	CDS	100	14
Clst_1971	GTPase A	2234483	2235367	885	neg	CDS	100	20
Clst_1972	PASTA domain-containing protein	2235386	2237392	2007	neg	CDS	100	17
Clst_1973	serine-threonine phosphatase	2237425	2238159	735	neg	CDS	100	26
Clst_1974	23S rRNA methyltransferase	2238162	2239208	1047	neg	CDS	100	17
Clst_1975	antitermination factor NusB	2239213	2240562	1350	neg	CDS	100	23
Clst_1976	dipeptidase	2240616	2241548	933	neg	CDS	100	7
Clst_1977	FhlB	2241947	2242264	318	neg	CDS	100	11
Clst_1978	hypothetical protein	2242269	2243795	1527	neg	CDS	100	14
Clst_1979	ribonuclease H2	2243750	2244520	771	neg	CDS	100	9
Clst_1980	YlqF	2244477	2245382	906	neg	CDS	100	28
Clst_1981	ribosomal protein L19P	2245483	2245833	351	neg	CDS	100	47
Clst_1982	hypothetical protein	2246196	2247392	1197	neg	CDS	100	9
Clst_1983	hypothetical protein	2247994	2248362	369	neg	CDS	100	12
Clst_1984	YqgF	2248436	2248858	423	neg	CDS	100	7
Clst_1985	Pgm	2248923	2250563	1641	neg	CDS	100	40
Clst_1986	Tpi	2250638	2251387	750	neg	CDS	100	86
Clst_1987	Pgk	2251384	2252586	1203	neg	CDS	100	68
Clst_1988	Gap	2252718	2253728	1011	neg	CDS	100	79
Clst_1989	rRNA methylase	2253890	2254768	879	neg	CDS	100	9
Clst_1990	sulfotransferase	2254722	2255840	1119	neg	CDS	100	13
Clst_1991	DNA polymerase-3 gamma subunit	2255917	2256903	987	neg	CDS	100	18
Clst_1992	hypothetical protein	2257133	2258296	1164	neg	CDS	100	12
Clst_1993	ComEC	2258456	2260825	2370	neg	CDS	100	0
Clst_1994	acetyltransferase	2260822	2261307	486	neg	CDS	100	0
Clst_1995	extracellular solute-binding protein	2261322	2262818	1497	neg	CDS	100	10
Clst_1996	hypothetical protein	2262828	2263625	798	neg	CDS	100	13
Clst_1997	dipicolinic acid synthetase subunit B	2263777	2264355	579	neg	CDS	100	6
Clst_1998	2-hydroxyacid dehydrogenase	2264352	2265221	870	neg	CDS	100	13
Clst_1999	ABC transporter ATPase/permease subunit	2265316	2267112	1797	neg	CDS	100	0
Clst_2000	ABC transporter ATPase/permease subunit	2267109	2268857	1749	neg	CDS	100	2
Clst_2001	lysophospholipase	2269235	2270017	783	pos	CDS	100	5
Clst_2002	haloacid dehalogenase	2270003	2270662	660	neg	CDS	100	6
Clst_2003	tRNA_Leu_TAG	2271061	2271144	84	neg	tRNA	100	0
Clst_2004	hypothetical protein	2271404	2271766	363	neg	CDS	100	12
Clst_2005	orotidine-5-phosphate decarboxylase	2271903	2272835	933	neg	CDS	100	17
Clst_2006	dihydroorotase	2272871	2274154	1284	neg	CDS	100	33
Clst_2007	aspartate carbamoyltransferase	2274179	2275162	984	neg	CDS	100	28
Clst_2008	hypothetical protein	2275159	2275347	189	neg	CDS	100	1
Clst_2009	hypothetical protein	2275637	2275891	255	pos	CDS	100	0
Clst_2010	SecF	2276169	2277113	945	neg	CDS	100	22
Clst_2011	protein-export membrane protein	2277129	2278409	1281	neg	CDS	100	29
Clst_2012	radical SAM maturase	2278552	2279910	1359	neg	CDS	100	21
Clst_2013	SCIFF-containing protein	2279990	2280127	138	neg	CDS	100	20
Clst_2014	HTH domain-containing protein	2280241	2280702	462	neg	CDS	100	0
Clst_2015	tyrosyl-tRNA synthetase	2280797	2282029	1233	neg	CDS	100	33
Clst_2016	murein polymerase	2282330	2284828	2499	pos	CDS	100	34
Clst_2017	sporulation transcription factor	2284932	2285780	849	neg	CDS	100	24
Clst_2018	uridine kinase	2285920	2287578	1659	neg	CDS	100	30
Clst_2019	dihydrofolate reductase	2287629	2288129	501	neg	CDS	100	8
Clst_2020	thymidylate synthase	2288223	2289053	831	neg	CDS	100	25
Clst_2021	UxaC	2289324	2290724	1401	neg	CDS	100	31
Clst_2022	transcriptional regulator	2290843	2291823	981	pos	CDS	100	16
Clst_2023	Ldh	2291913	2292866	954	pos	CDS	100	36
Clst_2024	hypothetical protein	2292927	2293082	156	neg	CDS	100	0
Clst_2025	hypothetical protein	2293210	2294385	1176	pos	CDS	100	2
Clst_2026	phosphoribosylamine-glycine ligase	2294396	2295655	1260	neg	CDS	100	37
Clst_2027	phosphoribosylaminoimidazolecarboxamide formyltransferase	2295718	2297259	1542	neg	CDS	100	44
Clst_2028	formyltetrahydrofolate-dependent phosphoribosylglycinamide formyltransferase	2297304	2297942	639	neg	CDS	100	11
Clst_2029	phosphoribosylformylglycinamidine cyclo-ligase	2297936	2298958	1023	neg	CDS	100	22
Clst_2030	5-carboxyamino-imidazole ribonucleotide mutase	2299008	2299523	516	neg	CDS	100	27
Clst_2031	hypothetical protein	2299695	2300648	954	neg	CDS	100	6
Clst_2032	Pfk	2300665	2301756	1092	neg	CDS	100	36
Clst_2033	rRNA methylase	2301820	2302314	495	neg	CDS	100	10
Clst_2034	MCP methylation inhibitor	2302390	2302854	465	neg	CDS	100	9
Clst_2035	tRNA_Asn_GTT	2303197	2303272	76	neg	tRNA	100	0
Clst_2036	5S rRNA	2303279	2303395	117	neg	rRNA	100	0
Clst_2037	23S rRNA	2303476	2306386	2911	neg	rRNA	100	0
Clst_2039	tRNA_Ala_TGC	2306630	2306705	76	neg	tRNA	100	0
Clst_2040	16S rRNA	2306943	2308357	1415	neg	rRNA	100	0
Clst_2041	transcriptional attenuator	2308910	2310013	1104	neg	CDS	100	26
Clst_2042	valyl-tRNA synthetase	2310176	2312833	2658	neg	CDS	100	24
Clst_2043	hypothetical protein	2312887	2313153	267	neg	CDS	100	16
Clst_2044	CotJA	2313592	2313948	357	pos	CDS	100	0
Clst_2045	CotJB	2313964	2314215	252	pos	CDS	100	0
Clst_2046	catalase	2314218	2314466	249	pos	CDS	100	0
Clst_2047	VanZ	2314488	2314937	450	neg	CDS	100	0
Clst_2048	transposase	2316164	2316457	294	pos	CDS	100	0
Clst_2049	transposase	2316417	2317316	900	pos	CDS	100	0
Clst_2050	hypothetical protein	2320105	2320284	180	neg	CDS	100	0
Clst_2051	recombinase	2320964	2322571	1608	pos	CDS	100	0
Clst_2052	catalase	2322568	2322930	363	pos	CDS	100	0
Clst_2053	hypothetical protein	2323251	2323439	189	pos	CDS	100	0
Clst_2054	Eno	2323798	2325114	1317	neg	CDS	100	78
Clst_2055	hypothetical protein	2325448	2325702	255	neg	CDS	100	24
Clst_2056	tRNA modifying enzyme	2325839	2327137	1299	neg	CDS	100	14
Clst_2057	phosphotransferase	2327378	2327608	231	pos	CDS	100	31
Clst_2058	GerA	2327801	2329327	1527	pos	CDS	100	0
Clst_2059	germination protein	2329361	2330572	1212	pos	CDS	100	0
Clst_2060	hypothetical protein	2330575	2330799	225	pos	CDS	100	0
Clst_2061	Rossmann-like domain-containing protein	2330806	2331879	1074	neg	CDS	100	0
Clst_2062	hypothetical protein	2332024	2332230	207	pos	CDS	100	0
Clst_2063	hypothetical protein	2332227	2332484	258	pos	CDS	100	0
Clst_2064	pyridine nucleotide-disulfide oxidoreductase	2332512	2333585	1074	pos	CDS	100	0
Clst_2065	hypothetical protein	2333686	2333895	210	neg	CDS	100	0
Clst_2066	spore germination protein	2333892	2334995	1104	neg	CDS	100	0
Clst_2067	D-alanyl-D-alanine carboxypeptidase	2335300	2336529	1230	pos	CDS	100	10
Clst_2068	bacterial peptide chain release factor-2	2336535	2337554	1020	neg	CDS	100	21
Clst_2069	major facilitator superfamily protein	2337747	2339069	1323	neg	CDS	100	0
Clst_2070	hypothetical protein	2339130	2339459	330	neg	CDS	100	47
Clst_2071	tRNA_Thr_CGT	2339692	2339766	75	pos	tRNA	100	0
Clst_2072	glutamyl-tRNA synthetase	2339948	2341408	1461	pos	CDS	100	35
Clst_2073	tRNA_Glu_CTC	2341676	2341747	72	neg	tRNA	100	0
Clst_2074	radical SAM protein	2341874	2342851	978	neg	CDS	100	6
Clst_2075	DNA helicase subunit A	2342932	2346828	3897	neg	CDS	100	17
Clst_2076	DNA helicase subunit B	2346835	2350311	3477	neg	CDS	100	14
Clst_2077	Ald	2350396	2351766	1371	neg	CDS	100	8
Clst_2078	FtsZ	2351935	2353032	1098	neg	CDS	100	37
Clst_2079	hypothetical protein	2353144	2353482	339	neg	CDS	100	0
Clst_2080	FtsQ	2353517	2354335	819	neg	CDS	100	3
Clst_2081	UDP-N-acetylglucosamine 1-carboxyvinyltransferase	2354445	2355704	1260	neg	CDS	100	0
Clst_2082	hypothetical protein	2356130	2356297	168	pos	CDS	100	0
Clst_2083	FtsW	2356294	2357415	1122	neg	CDS	100	0
Clst_2084	phospho-N-acetylmuramoyl-pentapeptide-transferase	2357418	2358389	972	neg	CDS	100	0
Clst_2085	UDP-N-acetylmuramoyl-tripeptide-D-alanyl-D-alanine ligase	2358461	2359846	1386	neg	CDS	100	23
Clst_2086	UDP-N-acetylmuramoylalanyl-D-glutamate-2,6-diaminopimelate ligase	2359852	2361306	1455	neg	CDS	100	49
Clst_2087	FtsI	2361323	2363521	2199	neg	CDS	100	12
Clst_2088	septum formation initiator	2363703	2364191	489	neg	CDS	100	0
Clst_2089	MraW	2364538	2365482	945	neg	CDS	100	7
Clst_2090	MraZ	2365497	2365919	423	neg	CDS	100	28
Clst_2091	RodA	2366227	2367354	1128	neg	CDS	100	3
Clst_2092	prolipoprotein diacylglyceryl transferase	2367438	2368487	1050	neg	CDS	100	4
Clst_2093	peptidase	2368599	2369876	1278	neg	CDS	100	15
Clst_2094	peptidase	2369880	2371190	1311	neg	CDS	100	16
Clst_2095	diguanylate cyclase	2371428	2372579	1152	pos	CDS	100	12
Clst_2096	transcriptional attenuator	2372705	2373787	1083	pos	CDS	100	0
Clst_2097	hypothetical protein	2373924	2377280	3357	neg	CDS	100	23
Clst_2098	serine protease inhibitor	2377633	2378337	705	neg	CDS	100	0
Clst_2099	serine protease inhibitor	2378350	2378886	537	neg	CDS	100	0
Clst_2100	CepB	2379095	2381449	2355	neg	CDS	100	51
Clst_2101	hypothetical protein	2381592	2382224	633	neg	CDS	100	7
Clst_2102	DNA binding domain-containing protein	2382280	2383074	795	neg	CDS	100	32
Clst_2103	adenosylhomocysteinase	2383167	2384408	1242	neg	CDS	100	33
Clst_2104	hypothetical protein	2384721	2385476	756	pos	CDS	100	0
Clst_2105	hypothetical protein	2385489	2385935	447	pos	CDS	100	0
Clst_2106	purine nucleoside phosphorylase-1	2385924	2386751	828	neg	CDS	100	40
Clst_2107	glutamate N-acetyltransferase	2387022	2388209	1188	pos	CDS	100	11
Clst_2108	chemotaxis signal transduction protein	2388446	2388928	483	pos	CDS	100	27
Clst_2109	hypothetical protein	2389040	2389768	729	pos	CDS	100	0
Clst_2110	diguanylate cyclase	2389757	2391508	1752	neg	CDS	100	18
Clst_2111	DNA lyase	2391668	2392306	639	neg	CDS	100	31
Clst_2112	glycosyltransferase	2392349	2393782	1434	neg	CDS	100	0
Clst_2113	polyribonucleotide nucleotidyltransferase	2393877	2396105	2229	neg	CDS	100	45
Clst_2114	ribosomal protein S15P	2396217	2396480	264	neg	CDS	100	42
Clst_2115	galactosidase	2396847	2397320	474	neg	CDS	91	0
Clst_2116	galactosidase	2397333	2398535	1203	neg	CDS	99	0
Clst_2117	ABC transporter periplasmic subunit	2398683	2400179	1497	neg	CDS	97	0
Clst_2118	ABC transporter permease subunit	2400408	2400977	570	neg	CDS	100	0
Clst_2119	ABC transporter permease subunit	2401084	2402037	954	neg	CDS	96	0
Clst_2120	response regulator	2402241	2404532	2292	neg	CDS	100	4
Clst_2121	ABC transporter permease subunit	2404883	2405794	912	pos	CDS	100	0
Clst_2122	ABC transporter periplasmic subunit	2405854	2406714	861	pos	CDS	100	0
Clst_2123	ABC transporter periplasmic subunit	2406708	2407589	882	pos	CDS	100	0
Clst_2124	ABC transporter ATPase subunit	2407586	2408335	750	pos	CDS	100	0
Clst_2125	PhoU	2408335	2408988	654	pos	CDS	100	0
Clst_2126	response regulator	2408985	2409653	669	pos	CDS	100	4
Clst_2127	PAS domain-containing protein	2409654	2411321	1668	pos	CDS	100	2
Clst_2128	Adh	2411364	2412545	1182	neg	CDS	100	30
Clst_2129	oxidoreductase	2412699	2413712	1014	pos	CDS	100	3
Clst_2130	ABC transporter ATPase subunit	2413756	2414541	786	neg	CDS	100	30
Clst_2131	ABC transporter permease subunit	2414542	2415591	1050	neg	CDS	100	6
Clst_2132	ABC transporter periplasmic subunit	2415690	2416679	990	neg	CDS	100	28
Clst_2134	hypothetical protein	2417063	2417464	402	neg	CDS	100	18
Clst_2135	hypothetical protein	2417507	2418046	540	neg	CDS	100	9
Clst_2137	hypothetical protein	2418410	2419093	684	neg	CDS	100	8
Clst_2138	RecA	2419181	2420218	1038	neg	CDS	100	51
Clst_2139	ABC transporter permease subunit	2420432	2421280	849	neg	CDS	100	0
Clst_2140	ABC transporter permease subunit	2421280	2422212	933	neg	CDS	100	0
Clst_2141	ABC transporter periplasmic subunit	2422362	2423726	1365	neg	CDS	100	15
Clst_2142	response regulator	2423914	2425479	1566	neg	CDS	89	0
Clst_2143	signal transduction protein	2425457	2427295	1839	neg	CDS	97	0
Clst_2144	MviN	2427510	2429153	1644	neg	CDS	100	4
Clst_2145	CinA	2429170	2430414	1245	neg	CDS	100	45
Clst_2146	YsxC	2430453	2431040	588	neg	CDS	100	20
Clst_2147	RecN	2431067	2432773	1707	neg	CDS	100	13
Clst_2148	transcriptional regulator	2432777	2433235	459	neg	CDS	100	8
Clst_2149	sugar kinase	2433313	2434188	876	neg	CDS	100	23
Clst_2150	hemolysin	2434265	2435062	798	neg	CDS	100	10
Clst_2151	1-deoxy-D-xylulose-5-phosphate synthase	2435063	2436964	1902	neg	CDS	100	18
Clst_2152	hypothetical protein	2437142	2437582	441	neg	CDS	100	14
Clst_2153	farnesyl-diphosphate synthase	2437599	2438495	897	neg	CDS	100	15
Clst_2154	exodeoxyribonuclease-7 small subunit	2438492	2438725	234	neg	CDS	100	35
Clst_2155	exodeoxyribonuclease-7 large subunit	2438750	2439946	1197	neg	CDS	100	30
Clst_2156	antitermination factor NusB	2439949	2440368	420	neg	CDS	100	19
Clst_2157	transcriptional regulator	2440673	2441005	333	pos	CDS	100	0
Clst_2158	transcriptional regulator	2440999	2441652	654	pos	CDS	100	0
Clst_2159	ABC transporter periplasmic subunit-2	2441687	2442514	828	neg	CDS	100	14
Clst_2160	ABC transporter permease subunit	2442514	2443398	885	neg	CDS	100	22
Clst_2161	ABC transporter permease subunit	2443480	2444853	1374	neg	CDS	100	28
Clst_2162	maltooligosyl trehalose synthase	2445042	2446754	1713	neg	CDS	100	54
Clst_2163	adenylylsulfate kinase	2446751	2447713	963	neg	CDS	100	58
Clst_2164	deacetylase	2448056	2448847	792	neg	CDS	100	44
Clst_2165	zinc-ribbon domain-containing protein	2449213	2449707	495	pos	CDS	100	5
Clst_2166	hypothetical protein	2449679	2450167	489	pos	CDS	100	0
Clst_2167	hypothetical protein	2450168	2450557	390	neg	CDS	100	31
Clst_2168	hypothetical protein	2450574	2451338	765	neg	CDS	100	8
Clst_2169	transcriptional coactivator	2451451	2451678	228	neg	CDS	100	0
Clst_2170	hypothetical protein	2451970	2452176	207	pos	CDS	100	0
Clst_2171	hypothetical protein	2452240	2452407	168	neg	CDS	100	0
Clst_2172	flagellar motor protein	2452548	2453333	786	neg	CDS	100	11
Clst_2173	flagellar motor component	2453354	2454160	807	neg	CDS	100	25
Clst_2174	ornithine carbamoyltransferase	2454426	2455355	930	pos	CDS	100	5
Clst_2175	acetyltransferase	2455368	2455898	531	pos	CDS	100	0
Clst_2176	HD-GYP domain-containing protein	2456238	2457491	1254	pos	CDS	100	0
Clst_2177	beta-galactosidase	2457560	2459896	2337	neg	CDS	100	4
Clst_2178	TPR repeat-containing protein	2459950	2463255	3306	neg	CDS	100	5
Clst_2179	DNA-binding domain-containing protein	2463441	2464289	849	pos	CDS	100	0
Clst_2180	Pgm	2464357	2465061	705	pos	CDS	100	7
Clst_2181	transmembrane protein	2465198	2465602	405	neg	CDS	100	0
Clst_2182	hypothetical protein	2465730	2466398	669	pos	CDS	100	0
Clst_2183	hypothetical protein	2466400	2467506	1107	neg	CDS	100	10
Clst_2184	TrkB	2467742	2468674	933	neg	CDS	100	62
Clst_2185	TrkA	2468719	2469576	858	neg	CDS	100	38
Clst_2186	hypothetical protein	2469785	2470681	897	neg	CDS	100	7
Clst_2187	ribosomal protein L31	2470869	2471069	201	neg	CDS	100	78
Clst_2188	UDP-glucose-4-epimerase	2471182	2472168	987	neg	CDS	100	34
Clst_2189	GalK	2472170	2473354	1185	neg	CDS	100	44
Clst_2190	galactose-1-phosphate uridylyltransferase	2473449	2474420	972	neg	CDS	100	5
Clst_2191	DNA-binding domain-containing protein	2474593	2475435	843	pos	CDS	100	10
Clst_2192	glutamine synthetase	2475442	2477538	2097	neg	CDS	100	48
Clst_2193	hypothetical protein	2477706	2478548	843	neg	CDS	100	18
Clst_2194	hypothetical protein	2478581	2479423	843	neg	CDS	100	24
Clst_2195	ABC transporter permease subunit	2479476	2480309	834	neg	CDS	100	4
Clst_2196	ABC transporter duplicated ATPase subunit	2480299	2482017	1719	neg	CDS	100	23
Clst_2197	membrane protein	2482045	2482620	576	neg	CDS	100	6
Clst_2198	hypothetical protein	2482823	2483809	987	neg	CDS	100	7
Clst_2199	dimethyladenosine transferase	2483894	2484751	858	neg	CDS	100	24
Clst_2200	hypothetical protein	2484863	2486050	1188	neg	CDS	100	3
Clst_2201	hypothetical protein	2486269	2487021	753	neg	CDS	100	0
Clst_2202	hydrolase	2487078	2487848	771	neg	CDS	100	0
Clst_2203	methionyl-tRNA synthetase	2487903	2489858	1956	neg	CDS	100	45
Clst_2204	2-C-methyl-D-erythritol 2,4-cyclodiphosphate synthase	2490096	2490632	537	pos	CDS	100	13
Clst_2205	ABC transporter ATPase subunit	2490705	2491412	708	pos	CDS	100	22
Clst_2206	hypothetical protein	2491416	2493020	1605	pos	CDS	100	0
Clst_2207	DNA-binding protein	2493042	2493701	660	neg	CDS	100	65
Clst_2208	imidazoleglycerol phosphate synthase cyclase subunit	2493901	2494773	873	neg	CDS	100	36
Clst_2209	ribulose-5-phosphate 4-epimerase	2494982	2496271	1290	neg	CDS	100	32
Clst_2210	cytochrome-c biogenesis protein	2496559	2497230	672	pos	CDS	100	4
Clst_2211	thiol-disulfide isomerase	2497262	2497966	705	pos	CDS	100	17
Clst_2212	DNA metabolism protein	2497979	2498716	738	neg	CDS	100	0
Clst_2213	disulfide bond chaperone	2498721	2499638	918	neg	CDS	100	38
Clst_2214	O-6-methylguanine DNA methyltransferase	2499694	2500725	1032	neg	CDS	100	3
Clst_2215	membrane protein	2500904	2501602	699	pos	CDS	100	0
Clst_2216	HhH-GPD superfamily base excision DNA repair protein	2501597	2502199	603	neg	CDS	100	16
Clst_2217	hypothetical protein	2502233	2504716	2484	neg	CDS	100	15
Clst_2218	nitroreductase	2504757	2505260	504	neg	CDS	100	51
Clst_2219	hypothetical protein	2505552	2506670	1119	pos	CDS	100	12
Clst_2220	ATPase	2506693	2507370	678	pos	CDS	100	24
Clst_2221	FtsX	2507367	2508236	870	pos	CDS	100	9
Clst_2222	prephenate dehydrogenase	2508249	2509352	1104	neg	CDS	100	21
Clst_2223	peptidase	2509354	2509704	351	neg	CDS	100	0
Clst_2224	S-adenosylmethionine decarboxylase	2510505	2511260	756	pos	CDS	100	12
Clst_2225	spermidine synthase	2511290	2512150	861	pos	CDS	100	15
Clst_2226	vWA domain-containing protein	2512264	2512863	600	neg	CDS	100	5
Clst_2227	HTH domain-containing protein	2512964	2513455	492	pos	CDS	100	7
Clst_2228	hydrolase 	2513442	2514149	708	neg	CDS	100	8
Clst_2229	Pyk	2514838	2516601	1764	pos	CDS	100	34
Clst_2230	hypothetical protein	2516738	2517685	948	pos	CDS	100	0
Clst_2231	hydroxymethylpyrimidine synthase	2517706	2519004	1299	neg	CDS	100	16
Clst_2233	Inosine-uridine nucleoside N-ribohydrolase	2519288	2520178	891	neg	CDS	100	3
Clst_2234	RHS repeat-containing protein	2520418	2522307	1890	neg	CDS	100	0
Clst_2235	transposase	2523196	2524422	1227	pos	CDS	100	32
Clst_2236	hypothetical protein	2524430	2524573	144	neg	CDS	100	0
Clst_2237	methionine adenosyltransferase	2524780	2525934	1155	neg	CDS	100	0
Clst_2238	Fe-S oxidoreductase	2525948	2527330	1383	neg	CDS	100	12
Clst_2239	transcriptional regulator	2527462	2528049	588	neg	CDS	100	17
Clst_2240	GroEL	2528199	2529809	1611	neg	CDS	100	63
Clst_2241	GroES	2529827	2530111	285	neg	CDS	100	48
Clst_2242	hypothetical protein	2530539	2531252	714	pos	CDS	100	0
Clst_2243	hypothetical protein	2531596	2531898	303	pos	CDS	100	13
Clst_2244	hypothetical protein	2531928	2533073	1146	neg	CDS	100	10
Clst_2245	ABC transporter permease subunit	2533211	2534062	852	neg	CDS	100	0
Clst_2246	ABC transporter permease subunit	2534139	2535053	915	neg	CDS	100	0
Clst_2247	ABC transporter periplasmic subunit	2535201	2536511	1311	neg	CDS	100	36
Clst_2248	transcriptional regulator	2536628	2538178	1551	neg	CDS	100	9
Clst_2249	signal transduction protein	2538156	2539928	1773	neg	CDS	100	2
Clst_2250	exonuclease-5 beta subunit	2540140	2543421	3282	neg	CDS	100	14
Clst_2251	nuclease	2543414	2546413	3000	neg	CDS	100	16
Clst_2252	GltA	2546839	2548236	1398	neg	CDS	100	26
Clst_2253	hypothetical protein	2548332	2548571	240	pos	CDS	100	0
Clst_2255	stress protein	2548950	2549327	378	pos	CDS	100	16
Clst_2256	7-keto-8-aminopelargonate synthetase	2549391	2550596	1206	neg	CDS	100	41
Clst_2257	dehydrogenase	2550800	2551633	834	pos	CDS	100	15
Clst_2258	hypothetical protein	2551704	2552237	534	pos	CDS	100	0
Clst_2259	deacetylase	2552285	2553286	1002	neg	CDS	100	3
Clst_2260	hypothetical protein	2553324	2553491	168	neg	CDS	100	0
Clst_2261	carbamoyl-phosphate synthase large subunit	2553734	2556967	3234	pos	CDS	100	34
Clst_2262	glutamine phosphoribosylpyrophosphate amidotransferase	2556991	2558391	1401	pos	CDS	100	35
Clst_2263	hypothetical protein	2558367	2559692	1326	neg	CDS	100	28
Clst_2264	ATPase	2559715	2560668	954	neg	CDS	100	36
Clst_2265	hypothetical protein	2560675	2561694	1020	neg	CDS	100	26
Clst_2266	hypothetical protein	2561691	2562353	663	neg	CDS	100	4
Clst_2267	hypothetical protein	2562343	2563380	1038	neg	CDS	100	12
Clst_2268	D-alanyl-D-alanine carboxypeptidase	2563504	2564730	1227	neg	CDS	100	8
Clst_2269	thymidine phosphorylase	2564826	2566127	1302	neg	CDS	100	28
Clst_2270	phosphopentomutase	2566218	2567408	1191	neg	CDS	100	32
Clst_2271	phosphohydrolase	2567530	2568345	816	pos	CDS	100	4
Clst_2272	cysteine desulfurase	2568342	2569487	1146	neg	CDS	100	0
Clst_2273	hypothetical protein	2569679	2570698	1020	pos	CDS	100	30
Clst_2274	uracil-DNA glycosylase	2570829	2571404	576	neg	CDS	100	0
Clst_2275	hypothetical protein	2571486	2571710	225	neg	CDS	100	12
Clst_2276	Rho	2572021	2573814	1794	neg	CDS	100	51
Clst_2277	DNA polymerase-3 gamma-tau subunit	2574287	2575918	1632	neg	CDS	100	18
Clst_2278	phosphohydrolase	2575959	2576669	711	neg	CDS	100	11
Clst_2279	3-hydroxyacyl-acyl-carrier-protein dehydratase	2576673	2577131	459	neg	CDS	100	7
Clst_2280	DNA-binding regulatory protein	2577161	2577889	729	neg	CDS	100	22
Clst_2281	hypothetical protein	2577987	2578637	651	neg	CDS	100	6
Clst_2282	ADP-ribose pyrophosphatase	2578906	2579334	429	neg	CDS	100	64
Clst_2283	hypothetical protein	2579550	2579723	174	neg	CDS	100	19
Clst_2284	ribosomal protein S30P	2579863	2580390	528	neg	CDS	100	29
Clst_2285	hypothetical protein	2580769	2581245	477	neg	CDS	100	0
Clst_2286	outer membrane protein	2581350	2582453	1104	neg	CDS	100	0
Clst_2287	outer membrane protein	2582468	2583643	1176	neg	CDS	100	0
Clst_2288	hypothetical protein	2583955	2584128	174	neg	CDS	100	0
Clst_2289	hypothetical protein	2584158	2584940	783	neg	CDS	100	18
Clst_2290	membrane protein	2585164	2586033	870	neg	CDS	100	0
Clst_2291	prolyl-tRNA synthetase	2586084	2587520	1437	neg	CDS	100	32
Clst_2292	alpha-glucuronidase	2588011	2590059	2049	neg	CDS	100	42
Clst_2293	RadC	2590111	2590788	678	neg	CDS	100	26
Clst_2294	pseudouridine synthase D	2590838	2591530	693	neg	CDS	100	6
Clst_2295	EriC	2591730	2592953	1224	neg	CDS	100	0
Clst_2296	sporulation protein 2R	2593109	2593801	693	neg	CDS	100	0
Clst_2297	O-sialoglycoprotein endopeptidase	2594232	2595251	1020	neg	CDS	100	18
Clst_2298	hypothetical protein	2595410	2595580	171	pos	CDS	100	0
Clst_2299	UppP	2595501	2596295	795	neg	CDS	100	0
Clst_2300	hypothetical protein	2596331	2597680	1350	neg	CDS	100	15
Clst_2301	hypothetical protein	2597720	2598997	1278	neg	CDS	100	29
Clst_2302	sporulation protein 5AE	2599169	2599531	363	neg	CDS	100	7
Clst_2303	sporulation protein 5AD	2599550	2600560	1011	neg	CDS	100	0
Clst_2304	sporulation protein 5AC	2600607	2601050	444	neg	CDS	100	0
Clst_2305	hypothetical protein	2601089	2601259	171	neg	CDS	100	0
Clst_2306	ATPase	2601416	2603713	2298	neg	CDS	100	38
Clst_2307	anti-sigma regulator	2603906	2604379	474	neg	CDS	100	0
Clst_2308	RNA polymerase sigma-70 factor	2604413	2605165	753	neg	CDS	100	17
Clst_2309	anti-sigma regulator	2605158	2605556	399	neg	CDS	100	59
Clst_2310	anti-anti-sigma regulator	2605553	2605873	321	neg	CDS	100	22
Clst_2311	hypothetical protein	2605904	2606779	876	neg	CDS	100	29
Clst_2312	lysyl-tRNA synthetase	2606808	2608310	1503	neg	CDS	100	36
Clst_2313	GreA	2608473	2608949	477	neg	CDS	100	37
Clst_2314	hypothetical protein	2609204	2610106	903	neg	CDS	100	0
Clst_2315	excinuclease subunit C	2610241	2612067	1827	neg	CDS	100	7
Clst_2316	phosphotransferase	2612082	2612354	273	neg	CDS	100	34
Clst_2317	zinc-finger domain-containing protein	2612495	2613016	522	neg	CDS	100	0
Clst_2318	RNA polymerase sigma factor	2613019	2613621	603	neg	CDS	100	0
Clst_2319	chemotaxis protein	2613878	2615992	2115	pos	CDS	100	31
Clst_2320	NfoB	2616110	2616907	798	neg	CDS	100	0
Clst_2321	NfoA	2617028	2617609	582	neg	CDS	100	6
Clst_2322	NfoE	2617609	2618307	699	neg	CDS	100	0
Clst_2323	NfoG	2618309	2618881	573	neg	CDS	100	7
Clst_2324	NfoD	2618871	2619839	969	neg	CDS	100	7
Clst_2325	NfoC	2619850	2621166	1317	neg	CDS	100	11
Clst_2326	NfhA	2621304	2622671	1368	neg	CDS	100	3
Clst_2327	NfhB	2622668	2623117	450	neg	CDS	100	0
Clst_2328	hypothetical protein	2623154	2623774	621	neg	CDS	100	0
Clst_2329	hypothetical protein	2623786	2623995	210	neg	CDS	100	0
Clst_2330	hypothetical protein	2623983	2625317	1335	neg	CDS	100	0
Clst_2331	rRNA methylase	2625382	2626203	822	neg	CDS	100	24
Clst_2332	hypothetical protein	2626184	2626624	441	neg	CDS	100	5
Clst_2333	thioredoxin-disulfide reductase	2627412	2628680	1269	pos	CDS	100	19
Clst_2334	glutaredoxin-like protein	2628731	2628961	231	pos	CDS	100	52
Clst_2335	hypothetical protein	2629236	2630276	1041	pos	CDS	100	9
Clst_2336	coenzyme-F390 synthetase	2630646	2632004	1359	pos	CDS	100	33
Clst_2337	membrane protein	2632115	2633605	1491	pos	CDS	100	0
Clst_2338	CsaB	2633643	2635883	2241	pos	CDS	100	15
Clst_2339	O-antigen ligase	2635849	2637255	1407	neg	CDS	100	4
Clst_2340	hypothetical protein	2637267	2637803	537	neg	CDS	100	13
Clst_2341	hypothetical protein	2637806	2638297	492	neg	CDS	100	45
Clst_2342	glycosyltransferase	2638374	2639618	1245	neg	CDS	100	37
Clst_2343	hypothetical protein	2639868	2640332	465	neg	CDS	100	6
Clst_2344	dehydrogenase	2640865	2642259	1395	pos	CDS	100	44
Clst_2345	hypothetical protein	2642406	2642555	150	pos	CDS	100	0
Clst_2346	ATP synthase	2642593	2643210	618	neg	CDS	100	12
Clst_2347	H+-ATPase subunit B	2643201	2644607	1407	neg	CDS	100	33
Clst_2348	H+-ATPase subunit A	2644604	2646397	1794	neg	CDS	100	32
Clst_2349	H+-ATPase subunit E	2646523	2647128	606	neg	CDS	100	38
Clst_2350	H+-ATPase subunit F	2647139	2647447	309	neg	CDS	100	23
Clst_2351	ATP synthase subunit C	2647481	2647900	420	neg	CDS	100	0
Clst_2352	H+-ATPase subunit I	2647954	2649897	1944	neg	CDS	100	11
Clst_2353	H+-ATPase subunit C	2650024	2651061	1038	neg	CDS	100	24
Clst_2354	hypothetical protein	2651068	2651379	312	neg	CDS	100	11
Clst_2355	acetylornithine aminotransferase	2651600	2652799	1200	pos	CDS	100	19
Clst_2356	hypothetical protein	2652854	2653141	288	neg	CDS	100	16
Clst_2357	phosphoribosyl-ATP pyrophosphatase	2653174	2653461	288	neg	CDS	100	26
Clst_2358	phosphoribosyl-AMP cyclohydrolase	2653451	2653792	342	neg	CDS	100	20
Clst_2359	transposase	2654408	2655628	1221	pos	CDS	100	0
Clst_2360	YpeB	2655774	2657165	1392	neg	CDS	99	4
Clst_2361	cell wall hydrolase	2657201	2657662	462	neg	CDS	100	0
Clst_2362	AAA domain-containing protein	2657846	2660359	2514	neg	CDS	100	14
Clst_2363	DNA repair exonuclease	2660376	2661515	1140	neg	CDS	100	2
Clst_2364	holo-acyl-carrier-protein synthase	2661519	2661911	393	neg	CDS	100	11
Clst_2365	tRNA_Arg_CCG	2661981	2662055	75	neg	tRNA	100	0
Clst_2366	hypothetical protein	2662249	2662908	660	neg	CDS	100	5
Clst_2367	chitinase	2663000	2664784	1785	neg	CDS	100	21
Clst_2368	hypothetical protein	2664841	2665341	501	neg	CDS	100	19
Clst_2369	5-10-methylenetetrahydrofolate reductase	2665592	2665777	186	pos	CDS	100	0
Clst_2370	5-10-methylenetetrahydrofolate reductase	2665861	2666460	600	pos	CDS	100	0
Clst_2371	protease	2666433	2667224	792	neg	CDS	100	0
Clst_2372	hypothetical protein	2667224	2667679	456	neg	CDS	100	6
Clst_2373	1-5-phosphoribosyl-5-5-phosphoribosyl-amino-methylidene-amino-imidazole-4-carboxamide isomerase	2668023	2668742	720	neg	CDS	100	28
Clst_2374	phosphoribosylaminoimidazole-succinocarboxamide synthase	2668844	2669731	888	neg	CDS	100	55
Clst_2375	imidazoleglycerol-phosphate dehydratase	2669756	2670343	588	neg	CDS	100	19
Clst_2376	histidinol-phosphate aminotransferase	2670464	2671528	1065	neg	CDS	100	10
Clst_2377	histidinol dehydrogenase	2671525	2672820	1296	neg	CDS	100	26
Clst_2378	ATP phosphoribosyltransferase catalytic subunit	2672836	2673480	645	neg	CDS	100	14
Clst_2379	ATP phosphoribosyltransferase regulatory subunit	2673558	2674763	1206	neg	CDS	98	8
Clst_2380	chemotaxis protein	2675036	2676517	1482	pos	CDS	100	6
Clst_2381	nitroreductase	2676609	2677118	510	neg	CDS	100	25
Clst_2382	topoisomerase A subunit	2677135	2679306	2172	neg	CDS	100	21
Clst_2383	topoisomerase B subunit	2679397	2681373	1977	neg	CDS	100	14
Clst_2384	ClpX	2681631	2682932	1302	neg	CDS	100	40
Clst_2385	ClpP	2682947	2683528	582	neg	CDS	100	38
Clst_2386	trigger factor	2683717	2684988	1272	neg	CDS	100	48
Clst_2387	small signal recognition particle	2685462	2685561	100	neg	ncRNA	100	0
Clst_2388	xylan-binding protein	2686014	2690162	4149	pos	CDS	100	1
Clst_2389	glucuronidase	2690403	2691542	1140	pos	CDS	100	21
Clst_2390	sporulation protein 5T	2691582	2692133	552	neg	CDS	100	26
Clst_2391	peptidyl-prolyl isomerase	2692272	2693306	1035	neg	CDS	100	7
Clst_2392	transcription-repair coupling factor	2693393	2696887	3495	neg	CDS	100	25
Clst_2393	peptidyl-tRNA hydrolase	2696899	2697474	576	neg	CDS	100	6
Clst_2394	ribose-phosphate pyrophosphokinase	2697634	2698593	960	neg	CDS	100	49
Clst_2395	UDP-N-acetylglucosamine pyrophosphorylase	2698615	2700018	1404	neg	CDS	100	28
Clst_2396	hypothetical protein	2700330	2700647	318	neg	CDS	100	70
Clst_2397	UDP-N-acetylmuramate-L-alanine ligase	2701069	2702472	1404	pos	CDS	100	2
Clst_2398	sporulation protein 2E	2702501	2704870	2370	neg	CDS	100	2
Clst_2399	hypothetical protein	2704979	2705197	219	neg	CDS	100	0
Clst_2400	PcrA	2705281	2707479	2199	neg	CDS	100	16
Clst_2401	N-acetylmannosaminyltransferase	2707717	2708457	741	pos	CDS	100	19
Clst_2402	hypothetical protein	2708462	2709589	1128	pos	CDS	100	3
Clst_2403	oxidoreductase	2709607	2711445	1839	neg	CDS	100	25
Clst_2404	hypothetical protein	2711477	2712085	609	neg	CDS	100	33
Clst_2405	growth inhibitor	2712224	2712583	360	neg	CDS	100	0
Clst_2406	alanine racemase	2712788	2713966	1179	neg	CDS	100	20
Clst_2407	YjeF	2713990	2715579	1590	neg	CDS	100	17
Clst_2408	hypothetical protein	2715784	2716119	336	pos	CDS	100	38
Clst_2409	ABC transporter periplasmic subunit	2716264	2717886	1623	neg	CDS	100	4
Clst_2410	ABC transporter ATPase subunit	2718240	2719235	996	neg	CDS	100	14
Clst_2411	ABC transporter ATPase subunit	2719207	2720235	1029	neg	CDS	100	6
Clst_2412	ABC transporter permease subunit	2720237	2721295	1059	neg	CDS	100	0
Clst_2413	ABC transporter permease subunit	2721311	2722228	918	neg	CDS	100	0
Clst_2414	hypothetical protein	2722610	2723308	699	neg	CDS	100	0
Clst_2415	hypothetical protein	2723539	2724867	1329	neg	CDS	100	36
Clst_2416	Gnd	2724909	2726360	1452	neg	CDS	100	43
Clst_2417	Gck	2726388	2727461	1074	neg	CDS	100	45
Clst_2418	hypothetical protein	2727593	2729152	1560	neg	CDS	100	0
Clst_2419	ABC transporter ATPase subunit	2729149	2729859	711	neg	CDS	100	5
Clst_2420	hypothetical protein	2730017	2730523	507	neg	CDS	100	43
Clst_2421	arginyl-tRNA synthetase	2730583	2732274	1692	neg	CDS	100	52
Clst_2422	hypothetical protein	2732296	2732712	417	neg	CDS	100	16
Clst_2423	glutamate racemase	2732788	2733591	804	neg	CDS	100	11
Clst_2424	Ala-Ala ligase	2733591	2734697	1107	neg	CDS	100	41
Clst_2425	sporulation protein	2734910	2735605	696	neg	CDS	100	3
Clst_2426	thioredoxin reductase	2735734	2736612	879	neg	CDS	100	36
Clst_2427	hypothetical protein	2736711	2737007	297	pos	CDS	100	14
Clst_2428	hypothetical protein	2737050	2737439	390	pos	CDS	100	18
Clst_2429	hypothetical protein	2737439	2737702	264	pos	CDS	100	0
Clst_2430	spore cortex-lytic enzyme	2737899	2738585	687	pos	CDS	100	0
Clst_2431	N-acetylmuramoyl-L-alanine amidase	2738669	2739409	741	neg	CDS	100	4
Clst_2432	hypothetical protein	2739487	2740065	579	neg	CDS	100	6
Clst_2433	hypothetical protein	2740587	2740961	375	pos	CDS	100	0
Clst_2434	hypothetical protein	2741028	2741597	570	neg	CDS	100	6
Clst_2435	nicotinate phosphoribosyltransferase	2741683	2743146	1464	neg	CDS	100	32
Clst_2436	esterase	2743375	2744244	870	pos	CDS	100	24
Clst_2437	oxidoreductase	2744355	2745347	993	neg	CDS	100	30
Clst_2438	spore photoproduct lyase	2745606	2746631	1026	pos	CDS	100	2
Clst_2439	hypothetical protein	2746658	2746930	273	neg	CDS	100	0
Clst_2440	beta-xylosidase	2747185	2748717	1533	pos	CDS	100	22
Clst_2441	tRNA_Cys_GCA	2748879	2748953	75	neg	tRNA	100	0
Clst_2442	tRNA_Gly_GCC	2749007	2749081	75	neg	tRNA	100	0
Clst_2443	tRNA_Phe_GAA	2749110	2749185	76	neg	tRNA	100	0
Clst_2444	tRNA_Asp_GTC	2749189	2749265	77	neg	tRNA	100	0
Clst_2445	tRNA_Val_TAC	2749289	2749364	76	neg	tRNA	100	0
Clst_2446	transposase	2749671	2750741	1071	neg	CDS	100	0
Clst_2447	DNA modification-repair protein	2750890	2752119	1230	neg	CDS	100	0
Clst_2448	heat shock protein	2752294	2752722	429	pos	CDS	100	22
Clst_2449	UDP-N-acetylglucosamine 2-epimerase	2752715	2753866	1152	neg	CDS	100	40
Clst_2450	UDP-N-acetylmuramyl pentapeptide phosphotransferase	2753879	2755063	1185	neg	CDS	100	3
Clst_2451	deoxycytidylate deaminase	2755251	2755730	480	neg	CDS	100	9
Clst_2452	uracil phosphoribosyltransferase	2755767	2756405	639	neg	CDS	100	68
Clst_2453	RpiB	2756491	2756940	450	neg	CDS	100	39
Clst_2454	tyrosine phosphatase	2757078	2757572	495	neg	CDS	100	32
Clst_2455	translation factor SUA5	2757587	2758636	1050	neg	CDS	100	28
Clst_2456	ABC transporter ATPase subunit	2758741	2760231	1491	neg	CDS	100	38
Clst_2457	transcriptional regulator	2760262	2761032	771	neg	CDS	100	0
Clst_2458	ABC transporter permease subunit	2761301	2762392	1092	pos	CDS	100	59
Clst_2459	ABC transporter ATPase subunit	2762502	2764043	1542	pos	CDS	100	69
Clst_2460	ABC transporter periplasmic subunit	2764043	2765215	1173	pos	CDS	100	9
Clst_2461	glutamate 5-kinase	2765513	2766328	816	pos	CDS	100	25
Clst_2462	bacterial nucleoid DNA-binding protein	2766545	2766820	276	pos	CDS	100	79
Clst_2463	transporter	2766876	2767403	528	neg	CDS	100	0
Clst_2464	FlgN	2767753	2768232	480	neg	CDS	100	4
Clst_2465	FliS	2768253	2768657	405	neg	CDS	100	11
Clst_2466	flagellar capping protein	2768693	2770660	1968	neg	CDS	100	9
Clst_2467	FlaG	2770665	2770997	333	neg	CDS	100	33
Clst_2468	flagellin	2771413	2772657	1245	neg	CDS	100	26
Clst_2469	CsrA	2772792	2773058	267	neg	CDS	100	27
Clst_2470	hypothetical protein	2773071	2773517	447	neg	CDS	100	36
Clst_2471	flagellar hook protein-3	2773572	2774483	912	neg	CDS	100	8
Clst_2472	FlgK	2774526	2776130	1605	neg	CDS	100	2
Clst_2473	FlgK	2776162	2778165	2004	neg	CDS	100	0
Clst_2474	FlgN	2778278	2778781	504	neg	CDS	100	21
Clst_2475	anti-sigma-28 regulator	2778962	2779249	288	neg	CDS	100	0
Clst_2476	hypothetical protein	2779375	2779800	426	neg	CDS	100	11
Clst_2477	amidophosphoribosyltransferase	2779867	2780631	765	neg	CDS	100	0
Clst_2478	RecD	2780628	2782841	2214	neg	CDS	100	14
Clst_2479	hypothetical protein	2782868	2783230	363	neg	CDS	100	9
Clst_2480	hypothetical protein	2783370	2784422	1053	pos	CDS	100	11
Clst_2481	methionine adenosyltransferase	2784419	2785606	1188	neg	CDS	100	31
Clst_2483	rubredoxin	2785996	2786217	222	neg	CDS	100	0
Clst_2484	YyaC	2786249	2786821	573	neg	CDS	100	0
Clst_2485	RsbU	2787158	2788297	1140	pos	CDS	100	11
Clst_2486	hypothetical protein	2788512	2788775	264	pos	CDS	100	0
Clst_2487	geranylgeranyl pyrophosphate synthase	2788778	2789734	957	neg	CDS	100	7
Clst_2488	lipoprotein	2789905	2790300	396	neg	CDS	100	48
Clst_2489	NADH dehydrogenase FAD-containing subunit	2790586	2792367	1782	pos	CDS	100	25
Clst_2490	integral membrane protein	2792458	2792946	489	neg	CDS	100	7
Clst_2491	iron-zinc uptake regulator	2793037	2793459	423	neg	CDS	100	7
Clst_2492	ABC transporter permease subunit	2793461	2794294	834	neg	CDS	100	0
Clst_2493	ABC transporter ATPase subunit	2794294	2795070	777	neg	CDS	100	0
Clst_2494	ABC transporter periplasmic subunit	2795080	2796099	1020	neg	CDS	100	8
Clst_2495	hypothetical protein	2796442	2796879	438	neg	CDS	100	0
Clst_2496	hypothetical protein	2796949	2797683	735	neg	CDS	100	0
Clst_2497	RNA polymerase sigma factor	2797664	2798221	558	neg	CDS	100	18
Clst_2498	16S rRNA methyltransferase	2798420	2799016	597	neg	CDS	100	34
Clst_2499	TPR repeat-containing protein	2799009	2799956	948	neg	CDS	100	8
Clst_2500	ABC transporter permease subunit	2799989	2800792	804	neg	CDS	100	13
Clst_2501	ABC transporter duplicated ATPase subunit	2800853	2802601	1749	neg	CDS	100	40
Clst_2502	ribosomal protein L17	2802730	2803260	531	neg	CDS	100	58
Clst_2503	DNA-directed RNA polymerase alpha subunit	2803288	2804238	951	neg	CDS	100	62
Clst_2504	ribosomal protein S4P	2804349	2804975	627	neg	CDS	100	74
Clst_2505	ribosomal protein S11P	2805120	2805515	396	neg	CDS	100	30
Clst_2506	ribosomal protein S13P	2805534	2805902	369	neg	CDS	100	51
Clst_2507	ribosomal protein L36	2806161	2806274	114	neg	CDS	100	29
Clst_2508	translation initiation factor-1	2806308	2806526	219	neg	CDS	100	40
Clst_2509	ribosomal protein L14E	2806540	2806830	291	neg	CDS	100	25
Clst_2510	methionine aminopeptidase	2806908	2807669	762	neg	CDS	100	29
Clst_2511	adenylate kinase	2807679	2808326	648	neg	CDS	100	59
Clst_2512	SecY	2808397	2809692	1296	neg	CDS	100	16
Clst_2513	ribosomal protein L15P	2809694	2810131	438	neg	CDS	100	55
Clst_2514	ribosomal protein L30	2810146	2810325	180	neg	CDS	100	35
Clst_2515	ribosomal protein S5P	2810337	2810837	501	neg	CDS	100	74
Clst_2516	ribosomal protein L18P	2810863	2811231	369	neg	CDS	100	37
Clst_2517	ribosomal protein L6	2811252	2811794	543	neg	CDS	100	54
Clst_2518	ribosomal protein S8P	2811910	2812308	399	neg	CDS	100	70
Clst_2519	ribosomal protein L5	2812539	2813078	540	neg	CDS	100	77
Clst_2520	ribosomal protein L24	2813101	2813445	345	neg	CDS	100	46
Clst_2521	ribosomal protein L14P	2813543	2813911	369	neg	CDS	100	50
Clst_2522	ribosomal protein S17P	2814005	2814262	258	neg	CDS	100	48
Clst_2523	ribosomal protein L29P	2814287	2814487	201	neg	CDS	100	49
Clst_2524	ribosomal protein L16	2814474	2814908	435	neg	CDS	100	42
Clst_2525	ribosomal protein S3P	2814908	2815570	663	neg	CDS	100	58
Clst_2526	ribosomal protein L22P	2815587	2816063	477	neg	CDS	100	55
Clst_2527	ribosomal protein S19P	2816165	2816446	282	neg	CDS	100	56
Clst_2528	ribosomal protein L2P	2816470	2817303	834	neg	CDS	100	67
Clst_2529	ribosomal protein L23P	2817425	2817778	354	neg	CDS	100	72
Clst_2530	ribosomal protein L4P	2817778	2818404	627	neg	CDS	100	33
Clst_2531	ribosomal protein L3P	2818435	2819067	633	neg	CDS	100	66
Clst_2532	ribosomal protein S10P	2819126	2819437	312	neg	CDS	100	57
Clst_2533	ribosomal protein-alanine acetyltransferase	2819838	2820293	456	neg	CDS	100	0
Clst_2534	YeaZ	2820283	2820999	717	neg	CDS	100	15
Clst_2535	ATPase	2820996	2821430	435	neg	CDS	100	19
Clst_2536	hypothetical protein	2821405	2821524	120	neg	CDS	100	0
Clst_2537	pectin methylesterase	2821521	2822498	978	neg	CDS	100	21
Clst_2538	phage lysis holin	2822603	2823058	456	neg	CDS	100	0
Clst_2539	ABC transporter periplasmic subunit	2823276	2824802	1527	neg	CDS	100	28
Clst_2540	ABC transporter periplasmic subunit-2	2824849	2825802	954	neg	CDS	100	0
Clst_2541	ABC transporter periplasmic subunit-1	2825816	2826793	978	neg	CDS	100	0
Clst_2542	transcriptional regulator	2827007	2828629	1623	neg	CDS	100	16
Clst_2543	signal transduction protein	2828607	2830481	1875	neg	CDS	100	7
Clst_2544	ABC transporter permease subunit	2830546	2831844	1299	neg	CDS	100	23
Clst_2545	Ffh	2831947	2833335	1389	neg	CDS	100	7
Clst_2546	rubrerythrin	2833426	2834022	597	neg	CDS	100	25
Clst_2547	hypothetical protein	2834147	2834305	159	neg	CDS	100	0
Clst_2548	lysophospholipase	2834413	2835114	702	neg	CDS	100	25
Clst_2549	imidazolonepropionase 	2835135	2836322	1188	neg	CDS	100	40
Clst_2550	protease	2836551	2838980	2430	neg	CDS	100	24
Clst_2551	translation elongation factor TU	2839513	2840721	1209	neg	CDS	100	46
Clst_2552	translation elongation factor G	2840862	2842955	2094	neg	CDS	100	62
Clst_2553	ribosomal protein S7	2842989	2843459	471	neg	CDS	100	48
Clst_2554	ribosomal protein S12P	2843659	2844072	414	neg	CDS	100	47
Clst_2555	ribosomal protein	2844150	2844401	252	neg	CDS	100	32
Clst_2556	ABC transporter duplicated ATPase subunit	2844805	2846595	1791	neg	CDS	100	3
Clst_2557	DNA-binding domain-containing protein	2846635	2847543	909	neg	CDS	100	10
Clst_2558	GroEL	2847782	2849401	1620	neg	CDS	100	72
Clst_2559	GroES	2849416	2849688	273	neg	CDS	100	70
Clst_2560	pantothenate kinase	2850018	2850788	771	neg	CDS	100	14
Clst_2561	hypothetical protein	2850800	2851099	300	neg	CDS	100	9
Clst_2562	BirA	2851162	2852172	1011	neg	CDS	100	17
Clst_2563	hypothetical protein	2852183	2852824	642	neg	CDS	100	22
Clst_2564	hypothetical protein	2853020	2854405	1386	pos	CDS	100	8
Clst_2565	transcriptional regulator	2854575	2855228	654	neg	CDS	100	9
Clst_2566	histidine kinase	2855242	2856990	1749	neg	CDS	100	3
Clst_2567	haloacid dehalogenase	2857099	2857701	603	neg	CDS	100	11
Clst_2568	hypothetical protein	2857953	2859422	1470	pos	CDS	100	39
Clst_2569	outer membrane protein	2859447	2860397	951	pos	CDS	100	36
Clst_2570	hypothetical protein	2860422	2861372	951	pos	CDS	100	15
Clst_2571	peptidase	2861376	2862563	1188	neg	CDS	100	42
Clst_2572	deoxyuridine 5-triphosphate nucleotidohydrolase	2862560	2863075	516	neg	CDS	100	20
Clst_2573	collagenase	2863107	2865542	2436	neg	CDS	100	18
Clst_2574	hypothetical protein	2865587	2866138	552	neg	CDS	100	26
Clst_2575	ZapA	2866166	2866603	438	neg	CDS	100	12
Clst_2576	transcriptional accessory protein	2866844	2868991	2148	neg	CDS	100	7
Clst_2577	RNA polymerase sigma factor	2869108	2869755	648	neg	CDS	100	0
Clst_2578	hypothetical protein	2869911	2870738	828	neg	CDS	100	14
Clst_2579	ABC transporter ATPase subunit 	2870917	2872029	1113	neg	CDS	100	41
Clst_2580	N-acetyl-gamma-glutamyl-phosphate reductase	2872260	2873303	1044	pos	CDS	100	8
Clst_2581	N-acetylglutamate kinase	2873326	2874231	906	pos	CDS	100	17
Clst_2582	tRNA_Val_TAC	2874333	2874408	76	neg	tRNA	100	0
Clst_2583	tRNA_Glu_TTC	2874419	2874493	75	neg	tRNA	100	0
Clst_2584	tRNA_Met_CAT	2874541	2874617	77	neg	tRNA	100	0
Clst_2585	homocysteine S-methyltransferase	2875019	2877409	2391	neg	CDS	100	36
Clst_2586	methionine synthase	2877425	2878051	627	neg	CDS	100	24
Clst_2587	FtsH	2878272	2880152	1881	neg	CDS	100	33
Clst_2588	hypoxanthine phosphoribosyltransferase	2880335	2880853	519	neg	CDS	100	33
Clst_2589	ATPase	2880905	2882338	1434	neg	CDS	100	28
Clst_2590	DNA helicase	2882344	2883678	1335	neg	CDS	100	12
Clst_2591	ribosomal protein L9P	2883724	2884173	450	neg	CDS	100	56
Clst_2592	MazG	2884224	2884550	327	neg	CDS	100	19
Clst_2593	ribosomal protein S18P	2884810	2885103	294	neg	CDS	100	40
Clst_2594	ATPase	2885569	2886303	735	pos	CDS	100	42
Clst_2595	ABC transporter permease subunit	2886436	2887329	894	neg	CDS	100	0
Clst_2596	ABC transporter periplasmic subunit-1	2887349	2888320	972	neg	CDS	100	0
Clst_2597	ABC transporter periplasmic subunit	2888458	2890218	1761	neg	CDS	100	43
Clst_2598	DNA-binding domain-containing protein	2890543	2892891	2349	neg	CDS	100	3
Clst_2599	tRNA_Ser_GCT	2893280	2893374	95	neg	tRNA	100	0
Clst_2600	tRNA_Ser_TGA	2893388	2893478	91	neg	tRNA	100	0
Clst_2601	spore protein	2893717	2893899	183	neg	CDS	100	0
Clst_2602	hypothetical protein	2893862	2893963	102	neg	CDS	100	0
Clst_2603	signal-transduction protein	2894002	2894451	450	neg	CDS	100	23
Clst_2604	nicotinate-nucleotide pyrophosphorylase	2894939	2895769	831	neg	CDS	100	16
Clst_2605	L-aspartate oxidase	2895845	2897434	1590	neg	CDS	100	12
Clst_2606	FeFe hydrogenase system regulator	2897693	2897944	252	neg	CDS	100	12
Clst_2607	hypothetical protein	2898280	2898672	393	neg	CDS	100	53
Clst_2608	transcriptional attenuator	2898833	2899903	1071	neg	CDS	100	24
Clst_2609	hypothetical protein	2900181	2901128	948	pos	CDS	100	0
Clst_2610	hypothetical protein	2901070	2902167	1098	pos	CDS	100	0
Clst_2611	activase	2902148	2903128	981	pos	CDS	100	0
Clst_2612	glycerol kinase	2903139	2904632	1494	neg	CDS	100	30
Clst_2613	Mle	2904744	2905916	1173	neg	CDS	100	26
Clst_2614	Mdh	2905956	2907062	1107	neg	CDS	100	43
Clst_2615	arylsulfatase regulator	2907768	2908856	1089	neg	CDS	100	0
Clst_2616	ABC transporter ATPase/permease subunit	2908879	2910519	1641	neg	CDS	100	11
Clst_2617	hypothetical protein	2910546	2911181	636	neg	CDS	100	0
Clst_2618	arylsulfatase regulator	2911154	2911999	846	neg	CDS	100	0
Clst_2619	ABC transporter periplasmic subunit	2912341	2914173	1833	neg	CDS	100	28
Clst_2620	ABC transporter permease subunit	2914157	2915038	882	neg	CDS	100	4
Clst_2621	ABC transporter periplasmic subunit-1	2915055	2916017	963	neg	CDS	100	9
Clst_2622	ABC transporter ATPase subunit	2916303	2916986	684	neg	CDS	100	31
Clst_2623	ABC transporter permease subunit	2916993	2920067	3075	neg	CDS	100	9
Clst_2624	ribonucleoside-diphosphate reductase	2920214	2922571	2358	neg	CDS	100	45
Clst_2625	hypothetical protein	2922568	2923176	609	neg	CDS	100	7
Clst_2626	HflX	2923284	2925077	1794	neg	CDS	100	13
Clst_2627	hypothetical protein	2925277	2925552	276	pos	CDS	100	12
Clst_2628	ABC transporter permease subunit	2925553	2926725	1173	neg	CDS	100	0
Clst_2629	ABC transporter ATPase subunit	2926731	2927408	678	neg	CDS	100	5
Clst_2630	membrane-fusion protein	2927401	2928300	900	neg	CDS	100	0
Clst_2631	N-acetylglucosamine-6-phosphate deacetylase	2928544	2929722	1179	neg	CDS	100	10
Clst_2632	hydrolase 	2929795	2930688	894	neg	CDS	100	0
Clst_2633	phosphosugar-binding domain-containing protein	2930707	2931468	762	neg	CDS	100	8
Clst_2634	phosphatase 	2931498	2932367	870	neg	CDS	100	23
Clst_2635	hydrolase 	2932382	2933218	837	neg	CDS	100	4
Clst_2636	ABC transporter permease subunit	2933245	2934924	1680	neg	CDS	100	0
Clst_2637	ABC transporter ATPase subunit	2934917	2936023	1107	neg	CDS	100	0
Clst_2638	ABC transporter periplasmic subunit	2936087	2937187	1101	neg	CDS	100	20
Clst_2639	Pgl	2937259	2938041	783	neg	CDS	100	0
Clst_2640	transcriptional regulator	2938405	2939427	1023	pos	CDS	100	13
Clst_2641	N-acyl-D-glucosamine 2-epimerase	2939443	2940741	1299	pos	CDS	100	3
Clst_2642	hypothetical protein	2940981	2941466	486	neg	CDS	100	0
Clst_2643	hydrolase	2941484	2942281	798	neg	CDS	100	0
Clst_2644	UDP-N-acetylglucosamine 1-carboxyvinyltransferase	2942341	2943585	1245	neg	CDS	100	10
Clst_2645	hypothetical protein	2943760	2944578	819	neg	CDS	100	0
Clst_2646	hypothetical protein	2944580	2946001	1422	neg	CDS	100	15
Clst_2647	hypothetical protein	2946016	2946672	657	neg	CDS	100	0
Clst_2648	histidine kinase	2946842	2948647	1806	neg	CDS	100	23
Clst_2649	response regulator	2948722	2949417	696	neg	CDS	100	47
Clst_2650	ABC transporter permease subunit	2949607	2950809	1203	neg	CDS	100	27
Clst_2651	efflux pump	2950813	2952135	1323	neg	CDS	100	34
Clst_2652	Yip1 domain-containing protein	2952174	2952923	750	neg	CDS	100	25
Clst_2653	ABC transporter ATPase subunit	2952944	2953696	753	neg	CDS	100	31
Clst_2654	5S rRNA	2953834	2953950	117	neg	rRNA	100	0
Clst_2655	23S rRNA	2954031	2956941	2911	neg	rRNA	100	0
Clst_2657	tRNA_Ile_GAT	2957191	2957267	77	neg	tRNA	100	0
Clst_2658	16S rRNA	2957551	2958965	1415	neg	rRNA	100	0
Clst_2659	DNA gyrase subunit A	2959555	2962038	2484	neg	CDS	100	27
Clst_2660	partition protein	2962303	2963163	861	neg	CDS	100	28
Clst_2661	16S rRNA methyltransferase	2963314	2964036	723	neg	CDS	100	10
Clst_2662	glucose-inhibited division protein A	2964026	2965915	1890	neg	CDS	100	21
Clst_2663	TrmE	2965928	2967178	1251	neg	CDS	100	14
Clst_2664	RNA-binding protein	2967444	2968082	639	neg	CDS	100	32
Clst_2665	YidC	2968086	2969018	933	neg	CDS	100	7
Clst_2666	hypothetical protein	2969019	2969243	225	neg	CDS	100	0
Clst_2667	ribonuclease 	2969245	2969592	348	neg	CDS	100	9
Clst_2668	30S ribosomal protein	2812339	2812524	186	neg	CDS	100	0
