# Supplementary material for: Enhanced whole genome sequence and annotation of Clostridium stercorarium DSM8532T using RNA-seq transcriptomics and high-throughput proteomics
Source: BMC Genomics. 2014 Jul 7;15(1):567. doi: 10.1186/1471-2164-15-567 (PMC4102724; doi:10.1186/1471-2164-15-567)
Supplement: Supplementary file 3 — Additional file 3: Table S2: C. stercorarium DSM8532T genome sequence edits suggested by GenePRIMP/NCBI. (TXT 8 KB) [file 12864_2013_6261_MOESM3_ESM.txt]

Supplementary Table S2. C. stercorarium DSM8532T genome sequence edits suggested by GenePRIMP/NCBI					
					
Gene(s)/Interval	Suggestion	Suggested by GenePRIMP	Suggested by NCBI	New (Deleted) Amino Acid Sequence (1)	Change results in pseudogene (2)
Clst_0004	Extend	Y		MFLHIGGDY	N
Clst_0021*	Extend	Y		MTDKSKGFFTLPGEAGYEDLTLELAEKWGADVIRDSDGTVLSPRILTSGYEIYSTLCLIRGVNDWAKAHR	N
Clst_0130-1*	Join		Y	-	N
Clst_0282**	Replace	Y		MIQMKKDSSNIKCCKNCIKGIPVGIRNEILCREKGIVSPDFCCSKFMPFELDILQKHLGYRCCDCVHFTFTPNPKNSNYGVCSMFSVRPFDGSEKKACSKFRKRSKRTA  (MKYCAVKRELFRPTSAAQNSCPSSWTFCKNIWGTGAATAFTLPLPRIRKTATTGYAACSPYARLTEVRKKHVQNSEKEAKEQHSSGKSRCFFIEIFTVFQAGFLRCFPPYQMLRLQFLCRGTCSYLFRRVSVFR)	N
Clst_0362/3	Insert	Y		LFQFLTGRLRTLKRSTRLNIQNMFQFLIGKHQTRIYDVRPEICRMLYQFLIGILKTNIFTIKT#STLLVLIPHRLNFKPVKSAINSHI	N
Clst_0451	Extend	Y		LRNPLETVTRGEEIGIGLLS	N
Clst_0746-7*	Join	Y	Y	SDFRKEKTTGIQPVYPLTAGITQSYMR  (VTSERKKQRVFSLFIL)	N
Clst_0785/6	Insert	Y		GNDYELVRYIESKIINEKYSPERVVKNFVSD	N
Clst_0991-2*	Join	Y	Y	FYPHVPLLHADTLERENCQEHIPPGLI  (SIPMFRCFMRTLWKGKTVRNIYRRV) 	N
Clst_1060-1*	Join	Y		IKNIGYIVFSFGLLFVGLNVMSDQMAPL	N
Clst_1117-8*	Join	Y		YISPHNCLDV  (YIYPLTIAWMY)	N
Clst_1134	Extend	Y		VGWEALISIVASMNGLFLPVLTSVCVSRIWD	N
Clst_1138	Extend	Y		MVGLGTIINTIGIIGGGLSG	N
Clst_2518/9**	Insert	Y		LAKKSLIHKQKLKPKFSTRYYNRCKICGRPHAYMRKFGVCRLCFRDLAYKGQIPGVRKASW	N
Clst_2640	Extend	Y		VLYVNQQKKRRVVISD	N
Clst_2667/0001	Insert	Y		VKRTYQPKKRQRKVEHGFRKRMKTRNGRKVLKRRRLKGRKRLTA	N
Clst_0111-2	Join	Y	Y	(YRNKRR)  (MTVIS)	Y
Clst_0132-3	Extend/Join	Y	Y	KIYLSSPHMSDEGYE  KKYIFEFYRHELGQLDGIKL  (KNIFLSFIDMNWDNWMVLS)	Y
Clst_0137	Extend	Y		IGDDIFKVQRVTIDIFKEVIRICDKYNINYFIIGGT	Y
Clst_0140-1	Join	Y		NPRNDLLFSDKNCKE  (KSEK)	Y
Clst_0150-1	Join	Y	Y	VFHAAAHKHVPL  (CFMPQLINMCL)	Y
Clst_0156	Extend	Y		IYHYFSVPGYGLDNISSMVRALSN	Y
Clst_0189	Extend	Y		VGKQHINIDHPLNILRNSPHYTSDPHFRRRADMRIAR#QKFAGGRLFNLDIEITTICNLACRTCYNVSTKPQIMTVEQFSRILADARQLVECLE	Y
Clst_0191/2	Insert	Y		IHQLQLL#NIFELFTSQLKIDFYSSMFKNLDLPSKPRFPSSDHCRKGYSHRAIFKTFAVIKVER	Y
Clst_0337	Clip/Extend	Y		(KKTI) KNYLNNWMKVSEILNFFRDFYDDFNVDKAYDMLGKLKIDAKPG*KPCQREQRKKVKLILV	Y
Clst_0362/3	Insert	Y		MPVDRVDRCVRHQIHWHTNQDKF#NCIRDRARMTVFMPGPKARTFNYGPGDVGSSNRCF	Y
Clst_0365/6	Insert	Y		ENINKLIRRFIPKGTDISKVSKAKIKSIERWINEYPRRMFGYRSAIEMAV	Y
Clst_0375/6	Insert	Y		KRRLRIKNKTRFIVFVLVVLSAIVALFILRQGSEQVSYKPYRVGYGDTYWHIARELQEAGYRPRADIREIVHELIELSGIKAHELKEGDIILVPDLEELK	Y
Clst_0385/6	Insert	Y		VILLYTRHNFILTPREFVNYELEKDNNGNFKAEFPDKNNHTIDAVRYALEDDMKSGGLSILK	Y
Clst_0415-6	Join/Clip	Y		APRIFSEVYVSTNIFIEELDKQQADELKKLGYKSLNLETNRGYA  (MNGLE)  (PLEFFQKFMFQQIFLLRNWTSSKQMNLKN)	Y
Clst_0418/9	Insert	Y		MVIHCKMFNNQRKTLAKEYHELYINNNTETRKNKHLNERERYAIELYLKEKYTVTEIAKRLGMYGNLL	Y
Clst_0419-20	Join	Y		MLVKVLSATS#KKEIPVVDKENVIAVCIDDFAIRKRESYGTI  (VGKSTICNLLKKRNTCC)	Y
Clst_0430-1	Join	Y		MLVKVLSATS#KKEIPVVDKENVIAVCIDDFAIRKRESYGTI  (VGKSTICNLLKKRNTCC)	Y
Clst_0484-5	Join		Y	-	Y
Clst_0578-9	Join	Y	Y	(CLGTA)	Y
Clst_0579	Clip	Y		(MRLKKASKLLSAFLTAAVFLSTVSMNFAAGFGNTAANKDLPAVVAHTEDEAICDFSAGHCAD)	Y
Clst_0580-1	Join	Y	Y	NLSYDNILQIINQLISGIVKY  (IYRMITYSK)	Y
Clst_0664/5	Insert	Y		MPVDRVDRCVRHQIHWHTNQDKF#NCIRDRARMTVFMPGPKARTFNYGPGDVGSSNRCF	Y
Clst_0665-6	Join	Y	Y	VYGLPEQQIFPV  (GIWSARAADLSGIVLQKGYSG)	Y
Clst_0670-1	Join		Y	-	Y
Clst_0672-3	Join	Y	Y	SGSGRKDGFEVSK  I	Y
Clst_0674/5	Insert	Y		QWNDSFYTTMYLPSAKVMATQLASLPYNLSIKLTSILGGSGKADPFYLSMVQDTGILLAMLPLIILYIFTQRYFVESIERTGIVG	Y
Clst_0706-7	Join		Y	-	Y
Clst_0748	Extend	Y		IHIVRVIAGOARG	Y
Clst_0770	Replace	Y		IENKIRCELIAPLDNFLWDRKLIKMLFGFDYTNAYTPKSQRKYGYYVLPMLYGDRFLSRVGAVRNGKDRVPEVKNIWHEDDFMPAEEVREEIAGCFNRFADFNECKNVIYYTKY  (MLIHRNLRENTVIMFFPCFTATGLSRVGAVRNGKDRVPEVKNIWHEDDFMPAEEVREEIAGCFNRFADFNECKNVIYYTKY)	Y
Clst_0783/4	Insert	Y		FSFVLYLEEKYTITEIAKRLSRHRRTI#REIVRGTIYLQNSHLTYRKEYCVDVARSQLKIGNDYELVRYIESKIINEKYSPERVVKNFVSD	Y
Clst_0866/7	Insert	Y		VIQPHLPIRLPCYDFTPITDPTFDGAPPLG	Y
Clst_0874/5	Insert	Y		FTLIAYVLSTFGGLTPELLFRSFWQITLFNLFIYIGITPVIAFAAKAGINHLMSVIFAFVLGYSSMFTSGSKLLLNIYPVTAGLSVIGFRGYNPAVGNMFNPSLSVVSLILTAFLTFCIVVSTTQTEKTQRKTKSKPRRGW	Y
Clst_1006	Extend	Y		IFLLLPVIFALNLFLTSAQLAKQSCIDSSLISLRHVRDEFDNYINA	Y
Clst_1013-4	Join	Y		SQADIANTKVIVPKVEELSALGSAN  (PGRYRQYKGYCSQS)	Y
Clst_1181-2	Join	Y		-	Y
Clst_1183/4	Insert	Y		LTRHYPNINKLIRRFIPKGTDISKVSKAKIKSIERWINEYPRRMFGYRSAIEMAV	Y
Clst_1210/1	Insert	Y		RRLEGEYPYLWLDATFPKVREGGRVCSMALVIAVGVN	Y
Clst_1280/1	Insert	Y		INPNDIKCYNHNPDAEPTPEPTPEPTPEPTPEPTPEPTPEPTPEPTPEPTPEPTPTPTPAP	Y
Clst_1335	Extend	Y		NQERLCEIVIDAGTLKL	Y
Clst_1402/3	Insert	Y		VILLYTRHNFILTPKVYYAHPYSSWERGTNENINKLIRRFIPKGTDISKVSKAKIKSIERWINEYPRRMFGYRSAIEMAV	Y
Clst_1485	Extend	Y		MRINPVLQKDMKTKLRGWRAPVLISCYIILLSIIMLLYFTAYDMFYPYGIVNYSPRMAVNAYNILLVFQFALLFVTVPAITATSISGERERQTL	Y
Clst_1577-8	Join	Y	Y	VGFITPLLRSILFG  (WVLLRRC)	Y
Clst_1602-3	Join	Y		RAEASEQLSGALNRLIALAESYPELKANENFKQLSDELAGTENRIALARMDYNNAARNYNTAIRRFP  (ERKPVNSCPAL)	Y
Clst_1643/4	Insert	Y		IHQTQFYFNTPHPYSSWERGTNENINKLIRRFIPKGTDISKVSKAKIKSIERWINEYPRRMFGYRSAIEMAV	Y
Clst_1655-6	Join	Y	Y	KIL  (RKY)	Y
Clst_1733-4	Join	Y	Y	(LKI)  (YI)	Y
Clst_1734	Extend	Y		MKLYETRDIIYGFITYDDWEREIINHPVFQRLRRIKQLSLTDMVYPGANHTRFEHSLGVMHLSTLFFDSILNKRKQFLKEI	Y
Clst_1735	Extend	Y		MDRRFTFNEDVKNYDKWRPRYCK#LFNDIIHYSELNENKKT	Y
Clst_1737/8	Insert	Y		KDLQKLVEENCEELLSIRFIASEFPTGERHRGRIDTLGIDTEGNPTIIEYKKTENDYIINQGLFYLDWLVDHKGDFEVAAKKKLGNDIEINSDSVMKKLDKSKLYRL	Y
Clst_1739-40	Join		Y	-	Y
Clst_1744/5	Insert	Y		RKKKKIWTVISPRMHALRTEYARQNQLASVRAKVVMYILYHFHP#KLFEYYIFESRTGKMVNINVPNAELSYIYDLVVKHNVTISRSLRNIVYTYFAMLKKGNKVQQENLICFQALDIQKLI	Y
Clst_1748/9	Insert	Y		VILLYTRHNFILTPHPYSSWERGTNENINKLIRRFIPKGTDISKVSKAKIKSIERWINEYPRRMFGYRSAIEMAV	Y
Clst_1749	Clip/Extend	Y		(KKPQPSLL) KSLNLPYSDDELNKIKDDLKSELDLFKQRELPE	Y
Clst_1758-9	Join		Y	-	Y
Clst_1835/6	Insert	Y		SSIVTPVYEELLFRGYIWNEFRLTNEIKIYALNIILFAVWHVGYMVPNMISGDCFAVITKVFAGAVYGVILGFIRLKTGNCWSTILVHGVMNFFGLVWFIV	Y
Clst_1845-6	Join	Y		GV  (VLWLVSVVKN)	Y
Clst_1847	Extend	Y		ISFQGVIVTKTYGGFL	Y
Clst_1852-3	Insert	Y		CKIKITDYRKIILWPTLLSTLAFFFMPLVHVPWAFVALVIVAIVSNYFTTA	Y
Clst_1853	Clip/Extend	Y		(SWGIPL) HGEYHSKGYGKMAYNLFEEKLKRQGCKKVRIGILQENKIAKKFWTSLGFKFC	Y
Clst_1856/8	Insert	Y		LQNSDLTYRKVYCADVAHRKICREWRNKGPQLKIGIIRKCRFTKYSFYTKINYKVISIK	Y
Clst_1862/3	Insert	Y		RIYRYARVSSTKQNLDRHIDALLAYGVEDRLIV	Y
Clst_1863/4	Insert	Y		RRRRNALIGDEIWGKSLLYLCIDESKLIGLLNIRYELPKYLAEKYGHIGYGVRPSERKKGYATTMLRHALSVCKEKGMTQVILGCYKDNVASVSIKI	Y
Clst_1874-5	Join		Y	-	Y
Clst_1887	Clip/Extend	Y		MAAKLFRVREQLLIIKVALEDIKKGNLNRRVRARENDMIKDI*YSINEIVTGYQAQLIR  QEQIFQFEICDLNEVSRNIIADWIPVLTRYWPDTSLMR  (RANIPV) 	Y
Clst_1893-4	Join		Y	-	Y
Clst_1976/7	Insert	Y		GRKSDEYKTVGEKGEDFAVEYLKRKNYRILCRNYRAGKLGEIDLIAVKDNRIIFAEVKTRTGDIFGTPAEAVSYKKQKTIKKVASCFLKEYNMSDCEISFDVIEVIMTKDYRPVNINHIEEAF	Y
Clst_2098-9	Join	Y	Y	INRW	Y
Clst_2102/3	Insert	Y		LEKEILNMDEAAELFGVSVKTFIKLLREEDVPARKIGREWRFSRKALIEWLAGGSSKMYSASE	Y
Clst_2115-6	Join	Y	Y	KVRS	Y
Clst_2157-8	Join	Y		EFEYFD  (NSNILTC)	Y
Clst_2223	Extend	Y		MGKIVAIGGGELRKGENTGINRFIVELSGKANPKLLFIPTVSRDAEEYIELVKSRFGELGCSADALCLVSNTYSAGQIRDMILGSDIVYVGGGDTVRMLWKHGVDKYLK	Y
Clst_2228/9	Insert	Y		VTLKAYTIGGYNYFKLRDIAKIFDIGVVWEGETSTVKIDTGIGYED	Y
Clst_2328-9	Join/Clip	Y		VFFSAGACLGSLIALY  (YFFRPEHVYFH)  (MLKIAWFIAIILSVPVIYIAYNYINSL)	Y
Clst_2369-70	Join	Y	Y	SRTVEIASKIKNEYGIESLAHFTCVGHSIEEIDD  (AVPLK)	Y
Clst_2414	Extend	Y		LAMQTRIFGGRHKHNPFESPAEFATGTTDQVNAEISKGNH	Y
Clst_2584/5	Insert	Y		MASKKKDKLRVLEFLSDKFEKGKIYTEKGVNEIIKEAHTFNDAPLLRRELYDNGFLDRTRDCR#YWKR	Y
Clst_2617-8	Join	Y	Y	IPHL  (IYHISCGLAEYLT)	Y
Clst_2663/4	Insert	Y		IYRNTDIRDNDTIAAVATAVGNAGISIIRMSGSEAFNIASKIFKGKGNFMEYPSHTIRYGKIVDPETNE	Y
					
(1) New sequence resulting from change with deleted sequence resulting from change in brackets. New/deleted sequence was not determined for changes suggested by NCBI.	
(2) Alternate reading frame identified as pseudogene or putative pseudogene by GenePRIMP/NCBI					
* Suggested change corroborated by RNAseq data (see Table 2)					
 ** Suggested change corroborated by proteogenomic analysis (see Table 3)					
