# Supplementary material for: Enhanced whole genome sequence and annotation of Clostridium stercorarium DSM8532T using RNA-seq transcriptomics and high-throughput proteomics
Source: BMC Genomics. 2014 Jul 7;15(1):567. doi: 10.1186/1471-2164-15-567 (PMC4102724; doi:10.1186/1471-2164-15-567)
Supplement: Supplementary file 4 — Additional file 4: Table S3: Annotation of carbohydrate-active enzymes in C. stercorarium DSM8532T and coverage by MS/MS peptides. (TXT 6 KB) [file 12864_2013_6261_MOESM4_ESM.txt]

Supplementary Table S3: Annotation of carbohydrate-active enzymes in C. stercorarium DSM8532T and coverage by MS/MS peptides		
						
Locus 	Product 	% peptide coverage (1)	Modules (2)	CAZy ID (3)	Similar to NCBI Accession	BLAST % similarity
Clst_0021 	phosphorylase 	34	GH112 	468861		
Clst_0064 	glycosyltransferase 	19	GT4 	468758		
Clst_0091 	glycoside hydrolase 	4	GH95 	468805		
Clst_0092 	alpha-L-fucosidase 	28	GH29 	468818		
Clst_0098 	amylase 	1	CBM48-GH13 	468783		
Clst_0124 	glycosyltransferase 	1	GT2 	468833		
Clst_0138 	glycosyltransferase 	39	GT4 	468776		
Clst_0143 	mannosyltransferase 	30	GT32 	468760		
Clst_0153 	beta-galactosidase 	5	GH2 	468780		
Clst_0166 	PelA 	2	PL9 	468817	AB106865.1 	99%
Clst_0206 	xylan-binding protein 	9	SLH(x3)-CBM54 	468769		
Clst_0224 	glycosyltransferase 	0	GT2 	468859		
Clst_0231 	beta-galactosidase 	6	GH2 	468856		
Clst_0237 	BxlB 	20	GH3 	468774	AJ508405.1 	99%
Clst_0252 	glycosyltransferase 	0	GT2 	468837		
Clst_0253 	arabinofuranosidase 	0	GH127 	468846		
Clst_0254 	amylase 	0	GH15 	468757		
Clst_0295 	BglZ 	51	GH3 	468862	Z94045.1 	98%
Clst_0308 	beta-glucosidase 	22	GH3 	468773		
Clst_0350 	chitinase 	4	CBM50(x2)-GH18 	468787		
Clst_0361 	CepA 	14	GH94 	468786	U56424.1 	100%
Clst_0402 	LysM domain-containing protein 	2	CBM50 	468756		
Clst_0423 	alpha-galactosidase 	43	GH36 	468771		
Clst_0469 	beta-1-4-xylanase 	5	GH10 	468755		
Clst_0474 	XylB 	17	GH43 	468754	AB106866.1 	99%
Clst_0520 	deacetylase 	0	CE4 	468785		
Clst_0567 	carbohydrate-binding domain-containing protein 	0	CBM25 	468822		
Clst_0576 	ArfB 	45	GH51 	468795	AF002664.1 	99%
Clst_0578 	rhamnogalacturonan lyase 	0	PL11-SLH(x3) 	468840		
Clst_0579 	rhamnogalacturonan lyase 	0	PL11 	468790		
Clst_0588 	beta-galactosidase 	33	GH2 	468858		
Clst_0589 	glycogen synthase 	0	GT5 	468813		
Clst_0630 	XynC 	9	CBM22(x2)-GH10- CBM9-SLH 	468800	AJ508408.1 	99%
Clst_0675 	XynB 	2	GH10 	468763	D12504.1 	99%
Clst_0676 	beta-xylosidase 	0	GH43(x2)-CBM6 	468759		
Clst_0716 	beta-1-4-xylanase 	23	GH10 	468854		
Clst_0740 	glycosyltransferase 	3	GT4 	468836		
Clst_0774 	transferase 	23	GT28 	468844		
Clst_0794 	endopolygalacturonase 	21	GH28 	468834		
Clst_0804 	deacetylase 	11	CE4 	468801		
Clst_0811 	alpha-galactosidase 	23	GH4 	468819		
Clst_0851 	XylA 	29	GH43 	468830	D13268.1 	99%
Clst_0856 	BxlA 	54	GH39 	468823	AJ508404.1 	99%
Clst_0858 	rhamnogalacturonase 	0	GH105 	468772		
Clst_0890 	maltodextrin phosphorylase 	4	GT35 	468814		
Clst_0907 	ArfA 	18	GH43 	468827	AJ508406.1 	99%
Clst_0908 	rhamnogalacturonase 	25	GH105 	468860		
Clst_0909 	endopolygalacturonase 	33	GH28 	468850		
Clst_0926 	murein transglycosylase 	8	GH23 	468839		
Clst_0928 	glucuronidase 	17	GH115 	468799		
Clst_0937 	amylase 	3	GH13 	468778		
Clst_0938 	alpha-glucan phosphorylase 	14	GT35 	468810		
Clst_0939 	amylase 	3	CBM34-GH13 	468852		
Clst_0942 	beta-galactosidase 	29	GH2 	468770		
Clst_0990 	alpha-mannosidase 	2	GH38 	468863		
Clst_0996 	rhamnogalacturonase 	0	GH105 	468793		
Clst_1001 	rhamnogalacturonase 	18	GH105 	468812		
Clst_1002 	deacetylase 	24	CE12 	468781		
Clst_1003 	rhamnogalacturonase 	4	GH105 	468782		
Clst_1016 	RamA 	5	GH78 	468777	AJ238748.1 	99%
Clst_1066 	beta-xylosidase 	0	GH43 	468838		
Clst_1067 	beta-xylosidase 	6	GH43 	468826		
Clst_1086 	xylanase 	0	CBM35-GH26 	468809		
Clst_1087 	mannosylglucose phosphorylase 	15	GH130 	468788		
Clst_1124 	LysM domain-containing protein 	0	CBM50(x2) 	468849		
Clst_1168 	beta-glucosidase 	14	GH3-CBM6 	468876		
Clst_1171 	alpha-glucosidase 	4	GH31 	468857		
Clst_1301 	beta-glucosidase 	6	GH3 	468835		
Clst_1341 	deacetylase 	5	CE4 	468784		
Clst_1342 	galactosidase 	51	GH2 	468802		
Clst_1372 	glycosyltransferase 	19	GT2 	468808		
Clst_1394 	deacetylase 	59	CE7 	468791		
Clst_1455 	LysM domain-containing protein 	4	CBM50 	468761		
Clst_1564 	rhamnogalacturonan lyase 	12	PL11 	468806		
Clst_1586 	AgaA 	2	GH36 	468824	AB089353.1 	99%
Clst_1627 	alpha-galactosidase 	29	GH27 	468768		
Clst_1647 	endo-1,4-beta-galactosidase 	3	CBM61(x3)-GH53- CBM61-SLH(x3) 	468843		
Clst_1660 	galacturonate lyase 	11	PL22 	468765		
Clst_1662 	chitinase 	5	SLH-SLH-SLH-GH18 	468848		
Clst_1666 	murein transglycosylase 	25	GH23 	468864		
Clst_1669 	glycosyltransferase 	2	GT4 	468792		
Clst_1783 	pullulanase 	6	GH13-CBM41(x2)- CBM48-GH13 	468798		
Clst_1823 	CelZ 	3	GH9-CBM3(x2) 	468815	Z69359.1 	99%
Clst_1824 	CelY 	0	GH48-CBM3 	468842	Z69359.1 	99%
Clst_1852 	XynA 	0	GH11-CBM6(x3) 	468797	AJ508403.1 	99%
Clst_1911 	N-acetylglucosamine-6-phosphate deacetylase 	14	CE9 	468865		
Clst_2016 	murein polymerase 	34	GT51 	468789		
Clst_2100 	CepB 	51	GH94 	468794	U60580.1 	99%
Clst_2112 	glycosyltransferase 	0	GT5 	468766		
Clst_2115 	galactosidase 	0	GH2 	468775		
Clst_2116 	galactosidase 	0	GH2 	468831		
Clst_2162 	maltooligosyl trehalose synthase 	54	GH13 	468811		
Clst_2164 	deacetylase 	44	CE1 	468796		
Clst_2177 	beta-galactosidase 	4	GH35 	468779		
Clst_2259 	deacetylase 	3	CE4 	468820		
Clst_2292 	alpha-glucuronidase 	42	GH67 	468841		
Clst_2338 	CsaB 	15	GT4 	468807		
Clst_2342 	glycosyltransferase 	37	GT4 	468845		
Clst_2367 	chitinase 	21	GH18 	468821		
Clst_2388 	xylan-binding protein 	1	SLH(x3)-CBM54 	468762		
Clst_2389 	glucuronidase 	21	GH88 	468803		
Clst_2401 	N-acetylmannosaminyltransferase 	19	GT26 	468816		
Clst_2440 	beta-xylosidase 	22	GH43 	468851		
Clst_2537 	pectin methylesterase 	21	CE8 	468855		
Clst_2631 	N-acetylglucosamine-6-phosphate deacetylase 	10	CE9 	468853		
						
(1) percent coverage of gene by MS/MS peptides						
(2) Modular structure of enzyme: GH = glycoside hydrolase, GT = glycosyltransferase, CE = carbohydrate esterase, PL = polysaccharide lyase, CBM = carbohydrate-binding module, SLH = surface layer homology domain,						
(3) Identification number in the Carbohydrate Active Enzymes (CAZy) database (www.cazy.org) 						
